# Supplementary material for: Metabolic Reconstruction Elucidates the Lifestyle of the Last Diplomonadida Common Ancestor
Source: mSystems. 2020 Dec 22;5(6):e00774-20. doi: 10.1128/mSystems.00774-20 (PMC7762791; doi:10.1128/mSystems.00774-20)
Supplement: TABLE S1 [file mSystems.00774-20-st001.xlsx]

## Sheet: Table S1
BioCyc ID	EC number	Interpretation (*Interpretation modified based on previous studies)	Supplementary Figure(s)	K. bialata in BLASTp	G. intestinalis WB	G. intestinalis GSB	G. muris	S. salmonicida	Trepomonas sp. PC1	Number of unique eukaryotes	Number of unique archaea	Number of unique bacteria
1-PHOSPHATIDYLINOSITOL-3-KINASE-RXN	EC-2.7.1.137	Ancestral	S1	X	X	X	X	X	X	207	0	0
1-PHOSPHATIDYLINOSITOL-KINASE-RXN	EC-2.7.1.67	Ancestral	S1	X	X	X	X	X	X	236	0	1
1.1.1.274-RXN	EC-1.1.1.274	Giardiinae (LGT candidate, lost in G. intestinalis WB)	S2B and Table S2	-	-	X	X	-	-	5	0	148
1.1.1.34-RXN	EC-1.1.1.34	Giardiinae (LGT candidate)	S2B	-	X	X	X	-	-	0	9	111
1.1.1.39-RXN	EC-1.1.1.38, EC-1.1.1.39	Ancestral	S1	-	X	X	X	X	X	106	0	57
1.1.1.8-RXN	EC-1.1.1.8	Ancestral (LGT candidate)	S1	X	X	X	X	X	X	4	0	205
1.11.1.15-RXN	EC-1.11.1.15	Ancestral	S1	X	X	X	X	X	X	201	1	16
1.15.1.2-RXN	EC-1.15.1.2	Ancestral (LGT candidate)	S1	-	X	X	X	X	X	0	28	29
1.3.1.2-RXN	EC-1.3.1.2	Ancestral (lost in Giardiinae and S. salmonicida)	S1, S2A and S5A	X	-	-	-	-	X	94	0	71
1.3.99.23-RXN	EC-1.3.99.23	S. salmonicida (LGT candidate)	S5B	-	-	-	-	X	-	0	2	132
1.3.99.5-RXN	EC-1.3.1.22	Trepomonas sp. PC1 (LGT candidate)	S6B	-	-	-	-	-	X	1	4	64
1.8.4.12-RXN	EC-1.8.4.12	*G. intestinalis lineage/G. muris/Hexamitinae (LGT candidate)	Table S2, S3B and S4B	-	X	X	X	X	X	18	11	300
13-PROPANEDIOL-DEHYDROGENASE-RXN	EC-1.1.1.202	Ancestral (LGT candidate)	S1	X	X	X	X	X	X	1	1	146
1TRANSKETO-RXN	EC-2.2.1.1	Ancestral	S1	X	X	X	X	X	X	184	0	3
2.1.1.100-RXN	EC-2.1.1.100	Ancestral (lost in Hexamitinae)	S1 and S4A	X	X	X	X	-	-	145	0	0
2.1.1.137-RXN	EC-2.1.1.137	Trepomonas sp. PC1 (LGT candidate)	S6B	-	-	-	-	-	X	1	2	96
2.1.1.138-RXN	EC-2.1.1.137	Trepomonas sp. PC1 (LGT candidate)	S6B	-	-	-	-	-	X	1	2	96
2.1.1.34-RXN	EC-2.1.1.34	Ancestral (lost in S. salmonicida)	S1 and S5A	X	X	X	X	-	X	201	0	1
2.1.1.57-RXN	EC-2.1.1.57	Ancestral (lost in G. muris and S. salmonicida)	S1, S3A and S5A	X	X	X	-	-	X	147	0	0
2.1.1.63-RXN	EC-2.1.1.63	Trepomonas sp. PC1 (LGT candidate)	S6B	-	-	-	-	-	X	1	6	87
2.3.1.23-RXN	EC-2.3.1.23	Ancestral	S1	X	X	X	X	X	X	421	0	2
2.3.1.67-RXN	EC-2.3.1.67	Ancestral	S1	X	X	X	X	X	X	378	0	1
2.3.1.97-RXN	EC-2.3.1.97	Ancestral	S1	X	X	X	X	X	X	245	0	0
2.3.2.13-RXN	EC-2.3.2.13	Giardiinae/S. salmonicida/Trepomonas sp. PC1 (LGT candidate)	S2B, S5B and S6B	-	X	X	X	X	X	1	0	177
2.4.1.109-RXN	EC-2.4.1.109	Ancestral (lost in G. intestinalis GSB and Hexamitinae)	S1, Table S2 and S4A	-	X	-	X	-	-	160	0	0
2.4.1.119-RXN	EC-2.4.99.18	Ancestral	S1	-	X	X	X	X	X	153	0	0
2.4.1.141-RXN	EC-2.4.1.141	Ancestral	S1	X	X	X	X	X	X	412	0	0
2.4.1.198-RXN	EC-2.4.1.198	Ancestral (lost in Hexamitinae)	S1 and S4A	-	X	X	X	-	-	187	0	0
2.4.1.83-RXN	EC-2.4.1.83	Ancestral (lost in Hexamitinae)	S1 and S4A	-	X	X	X	-	-	138	3	26
2.5.1.44-RXN	EC-2.5.1.44	Trepomonas sp. PC1 (LGT candidate)	S6B	-	-	-	-	-	X	0	0	85
2.5.1.46-RXN	EC-2.5.1.46	Ancestral	S1	-	X	X	X	X	X	327	4	0
2.5.1.58-RXN	EC-2.5.1.58	Ancestral	S1	X	X	X	X	X	X	502	0	0
2.7.1.145-RXN	EC-2.7.1.145	Ancestral (LGT candidate)	S1	X	X	X	X	X	X	21	1	213
2.7.1.152-RXN	EC-2.7.4.21	Ancestral	S1	X	X	X	X	X	X	203	0	0
2.7.1.153-RXN	EC-2.7.1.153	Ancestral (lost in S. salmonicida)	S1 and S5A	X	X	X	X	-	X	121	1	0
2.7.1.154-RXN	EC-2.7.1.154	Ancestral (lost in S. salmonicida)	S1 and S5A	X	X	X	X	-	X	121	1	0
2.7.1.160-RXN	EC-2.7.1.160	Ancestral (lost in Giardiinae and S. salmonicida)	S1, S2A and S5A	-	-	-	-	-	X	86	0	0
2.7.1.68-RXN	EC-2.7.1.68	Ancestral	S1	X	X	X	X	X	X	447	1	180
2.7.1.90-RXN	EC-2.7.1.90	Ancestral (LGT candidate)	S1	X	X	X	X	X	X	13	0	128
2.7.10.1-RXN	EC-2.7.10.2, EC-2.7.12.1	Ancestral	S1	X	X	X	X	X	X	1041	1	0
2.7.11.10-RXN	EC-2.7.11.10	Ancestral (lost in Giardiinae and Trepomonas sp. PC1)	S1, S2A and S6A	-	-	-	-	X	-	71	1	2
2.7.11.19-RXN	EC-2.7.11.19	Ancestral	S1	-	X	X	X	X	X	0	0	0
2.7.11.24-RXN	EC-2.7.11.24	Ancestral	S1	X	X	X	X	X	X	390	0	2
2.7.11.25-RXN	EC-2.7.11.25	Ancestral	S1	X	X	X	X	X	X	285	2	8
2.7.12.1-RXN	EC-2.7.11.11, EC-2.7.12.1	Ancestral	S1	X	X	X	X	X	X	1026	1	0
2.7.12.2-RXN	EC-2.7.12.2	Ancestral	S1	-	X	X	X	X	X	125	0	0
2.7.4.24-RXN	EC-2.7.4.24	Ancestral	S1	X	X	X	X	X	X	203	0	0
2.7.7.1-RXN	EC-2.7.7.1	Ancestral	S1	X	X	X	X	X	X	307	0	26
2.7.7.13-RXN	EC-2.7.7.13	Ancestral (lost in Hexamitinae)	S1 and S4A	-	X	X	X	-	-	111	20	49
2.7.8.11-RXN	EC-2.7.8.11	Ancestral	S1	X	X	X	X	X	X	283	0	2
2.7.8.15-RXN	EC-2.7.8.15	Ancestral	S1	X	X	X	X	X	X	183	0	0
2.7.9.3-RXN	EC-2.7.9.3	Ancestral (LGT candidate, lost in Giardiinae)	S1 and S2A	X	-	-	-	X	X	1	1	88
2PGADEHYDRAT-RXN	EC-4.2.1.11	Ancestral	S1	X	X	X	X	X	X	232	9	10
2TRANSKETO-RXN	EC-2.2.1.1	Ancestral	S1	X	X	X	X	X	X	184	0	3
3.1.1.69-RXN	EC-3.5.1.89	Ancestral (Different origin Giardiinae/S. salmonicida, lost in Trepomonas sp. PC1)	S1	-	X	X	X	X	-	135	1	0
3.1.1.81-RXN	EC-3.1.1.81	Giardiinae (LGT candidate, lost in G. intestinalis WB)	S2B and Table S2	-	-	X	X	-	-	0	1	87
3.1.11.6-RXN	EC-3.1.11.6	G. intestinalis GSB (LGT candidate)	Table S2	-	-	X	-	-	-	0	0	32
3.1.13.4-RXN	EC-3.1.13.4	Ancestral	S1	-	X	X	X	X	X	195	0	0
3.1.2.22-RXN	EC-3.1.2.22	Ancestral (lost in Giardiinae)	S1 and S2A	X	-	-	-	X	X	384	1	2
3.1.21.1-RXN	EC-3.1.21.1	Ancestral	S1	X	X	X	X	X	X	143	1	101
3.1.21.2-RXN	EC-3.1.21.2	Hexamitinae (LGT candidate)	S4B	-	-	-	-	X	X	70	0	161
3.1.21.5-RXN	EC-3.1.21.5	Trepomonas sp. PC1	S6B	-	-	-	-	-	X	0	0	0
3.1.22.1-RXN	EC-3.1.22.1	Ancestral (lost in Giardiinae and S. salmonicida)	S1, S2A and S5A	X	-	-	-	-	X	109	0	0
3.1.26.11-RXN	EC-3.1.26.11	Ancestral	S1	X	X	X	X	X	X	292	10	273
3.1.26.3-RXN	EC-3.1.26.3	G. muris (LGT candidate)	S3B	-	-	-	X	-	-	8	1	78
3.1.26.4-RXN	EC-3.1.26.4	Ancestral (LGT candidate)	S1	X	X	X	X	X	X	280	0	291
3.1.26.5-RXN	EC-3.1.26.5	Ancestral (Different origin Giardiinae/Hexamitinae)	S1	-	X	X	X	X	X	14	0	0
3.1.27.9-RXN	EC-4.6.1.16	Giardiinae/S. salmonicida	S2B and S4B	-	X	X	X	X	-	0	0	0
3.1.3.16-RXN	EC-3.1.3.16	Ancestral	S1	X	X	X	X	X	X	1820	12	29
3.1.3.46-RXN	EC-3.1.3.46	Ancestral (LGT candidate)	S1	X	X	X	X	X	X	0	3	280
3.1.3.56-RXN	EC-3.1.3.56	Ancestral (Different origin Giardiinae/Hexamitinae)	S1	-	X	X	X	X	X	291	0	0
3.1.3.66-RXN	EC-3.1.3.66	Ancestral	S1	-	X	X	X	X	X	197	0	0
3.1.3.67-RXN	EC-3.1.3.67	Ancestral (lost in S. salmonicida)	S1 and S5A	-	X	X	X	-	X	191	0	0
3.1.4.17-RXN	EC-3.1.4.17	Ancestral	S1	X	X	X	X	X	X	232	0	0
3.1.4.2-RXN	EC-3.1.4.2	Ancestral (Different origin Giardiinae/S. salmonicida/Trepomonas sp. PC1)	S1	X	X	X	X	X	X	141	0	0
3.2.1.14-RXN	EC-3.2.1.14	Trepomonas sp. PC1 (LGT candidate)	S6B	-	-	-	-	-	X	3	0	68
3.2.1.17-RXN	EC-3.2.1.17	Ancestral (LGT candidate, lost in Giardiinae and S. salmonicida)	S1, S2A and S5A	X	-	-	-	-	X	57	3	81
3.2.1.23-RXN	EC-3.2.1.23	Hexamitinae (LGT candidate)	S4B	-	-	-	-	X	X	2	0	224
3.2.1.3-RXN	EC-3.2.1.3	Giardiinae/Trepomonas sp. PC1 (LGT candidate)	S2B and S6B	-	X	X	X	-	X	3	0	43
3.2.1.33-RXN	EC-3.2.1.33	Ancestral	S1	X	X	X	X	X	X	219	0	0
3.2.1.52-RXN	EC-3.2.1.52	Ancestral (lost in Giardiinae)	S1 and S2A	-	-	-	-	X	X	303	0	26
3.4.11.1-RXN	EC-3.4.11.9	Ancestral (LGT candidate)	S1	-	X	X	X	X	X	0	69	95
3.4.11.13-RXN	EC-3.4.11.22	Ancestral (LGT candidate, lost in Giardiinae)	S1 and S2A	X	-	-	-	X	X	0	6	129
3.4.11.18-RXN	EC-3.4.11.18	Ancestral	S1	-	X	X	X	X	X	220	0	0
3.4.11.21-RXN	EC-3.4.11.21	Hexamitinae (LGT candidate)	S4B	-	-	-	-	X	X	18	0	120
3.4.11.4-RXN	EC-3.4.11.4	Hexamitinae (LGT candidate)	S4B	-	-	-	-	X	X	1	3	263
3.4.13.20-RXN	EC-3.4.13.20	Ancestral (LGT candidate)	S1	X	X	X	X	X	X	5	14	321
3.4.13.9-RXN	EC-3.4.13.9	Ancestral	S1	X	X	X	X	X	X	157	0	22
3.4.14.1-RXN	EC-3.4.14.1	Ancestral	S1	-	X	X	X	X	X	158	0	0
3.4.14.4-RXN	EC-3.4.14.4	Ancestral	S1	X	X	X	X	X	X	293	0	2
3.4.15.5-RXN	EC-3.4.15.5	Hexamitinae (LGT candidate)	S4B	-	-	-	-	X	X	4	0	145
3.4.16.2-RXN	EC-3.4.16.2	Ancestral	S1	-	X	X	X	X	X	115	0	0
3.4.19.11-RXN	EC-3.4.19.11	G. muris (LGT candidate)	S3B	-	-	-	X	-	-	1	0	75
3.4.19.12-RXN	EC-3.4.19.12	Ancestral	S1	X	X	X	X	X	X	838	0	1
3.4.21.75-RXN	EC-3.4.21.75	Ancestral (lost in Hexamitinae)	S1 and S4A	X	X	X	X	-	-	86	4	54
3.4.21.89-RXN	EC-3.4.21.89	Ancestral	S1	X	X	X	X	X	X	263	0	0
3.4.21.94-RXN	EC-3.4.21.94	Ancestral (lost in Hexamitinae)	S1 and S4A	X	X	X	X	-	-	86	4	54
3.4.22.1-RXN	EC-3.4.22.1	Ancestral	S1	X	X	X	X	X	X	277	1	4
3.4.22.15-RXN	EC-3.4.22.15	Ancestral	S1	X	X	X	X	X	X	371	1	2
3.4.22.68-RXN	EC-3.4.22.68	Ancestral (Different origin Giardiinae/S. salmonicida/ Trepomonas sp. PC1)	S1	-	X	X	X	X	X	5	0	0
3.4.24.56-RXN	EC-3.4.24.56	Ancestral (LGT candidate)	S1	X	X	X	X	X	X	29	0	280
3.4.24.57-RXN	EC-3.4.24.57	Ancestral	S1	-	X	X	X	X	X	220	0	0
3.4.24.70-RXN	EC-3.4.24.70	Trepomonas sp. PC1 (LGT candidate)	S6B	-	-	-	-	-	X	2	1	72
3.4.24.71-RXN	EC-3.4.24.71	Ancestral	S1	X	X	X	X	X	X	250	0	0
3.4.25.1-RXN	EC-3.4.25.1	Ancestral	S1	X	X	X	X	X	X	1099	19	1
3.5.1.87-RXN	EC-3.5.1.87	Trepomonas sp. PC1 (LGT candidate)	S6B	-	-	-	-	-	X	1	0	75
3.5.1.98-RXN	EC-3.5.1.98	Ancestral	S1	-	X	X	X	X	X	161	0	0
3.6.3.1-RXN	EC-3.6.3.1	Ancestral	S1	X	X	X	X	X	X	602	0	0
3.6.3.16-RXN	EC-3.6.3.16	Ancestral	S1	-	X	X	X	X	X	225	0	0
3.6.3.35-RXN	EC-3.6.3.35	Ancestral	S1	X	X	X	X	X	X	262	0	0
3.6.3.44-RXN	EC-3.6.3.44	Ancestral	S1	X	X	X	X	X	X	540	6	119
3.6.3.8-RXN	EC-3.6.3.8	Ancestral	S1	-	X	X	X	X	X	194	0	3
3.6.3.9-RXN	EC-3.6.3.9	Ancestral	S1	-	X	X	X	X	X	203	0	0
3.6.4.3-RXN	EC-3.6.4.3	Ancestral	S1	-	X	X	X	X	X	363	1	0
3.6.4.4-RXN	EC-3.6.4.4	Ancestral	S1	X	X	X	X	X	X	1237	2	1
3.6.4.6-RXN	EC-3.6.4.6	Ancestral	S1	X	X	X	X	X	X	371	0	0
3PGAREARR-RXN	EC-5.4.2.12	Ancestral (LGT candidate)	S1	-	X	X	X	X	X	1	44	122
4-CARBOXYMUCONOLACTONE-DECARBOXYLASE-RXN	EC-4.1.1.44	G. muris (LGT candidate)	S3B	-	-	-	X	-	-	0	0	81
4.1.1.32-RXN	EC-4.1.1.32	Ancestral (LGT candidate, lost in Hexamitinae)	S1 and S4A	X	X	X	X	-	-	0	54	56
4.1.1.83-RXN	EC-4.1.1.83	Ancestral (LGT candidate, lost in Giardiinae and S. salmonicida)	S1, S2A and S5A	X	-	-	-	-	X	1	2	77
4.2.1.93-RXN	EC-4.2.1.93	Ancestral (lost in S. salmonicida)	S1 and S5A	-	X	X	X	-	X	176	18	5
4.2.99.18-RXN	EC-4.2.99.18	Ancestral	S1	X	X	X	X	X	X	379	5	220
4.3.1.17-RXN	EC-4.3.1.17	Ancestral (LGT candidate)	S1	-	X	X	X	X	X	3	3	199
5-NUCLEOTID-RXN	EC-3.1.3.5	Ancestral	S1	X	X	X	X	X	X	456	0	166
5.3.4.1-RXN	EC-5.3.4.1	Ancestral	S1	X	X	X	X	X	X	769	0	2
5.4.2.10-RXN	EC-5.4.2.10	Ancestral (LGT candidate)	S1	-	X	X	X	X	X	10	2	148
5.4.99.17-RXN	EC-5.4.99.17	Trepomonas sp. PC1 (LGT candidate)	S6B	-	-	-	-	-	X	10	0	67
5.99.1.2-RXN	EC-5.99.1.2	Ancestral	S1	X	X	X	X	X	X	461	2	0
5.99.1.3-RXN	EC-5.99.1.3	Ancestral	S1	X	X	X	X	X	X	524	0	0
6-PHOSPHOFRUCTO-2-KINASE-RXN	EC-2.7.1.105	Ancestral (LGT candidate)	S1	X	X	X	X	X	X	0	3	280
6.3.2.25-RXN	EC-6.3.2.25	Ancestral	S1	X	X	X	X	X	X	715	1	0
6PGLUCONOLACT-RXN	EC-3.1.1.31	Giardiinae (LGT candidate)	S2B	-	X	X	X	-	-	2	0	108
ACETALD-DEHYDROG-RXN	EC-1.2.1.10	Ancestral (LGT candidate)	S1	X	X	X	X	X	X	3	0	176
ACETATE--COA-LIGASE-ADP-FORMING-RXN	EC-6.2.1.13	Ancestral (LGT candidate)	S1	X	X	X	X	X	X	1	17	55
ACETATE--COA-LIGASE-RXN	EC-6.2.1.1	Ancestral (LGT candidate)	S1	X	X	X	X	X	X	1	17	55
ACETYL-COA-ACETYLTRANSFER-RXN	EC-2.3.1.9	Giardiinae (LGT candidate)	S2B	-	X	X	X	-	-	69	11	137
ACETYL-COA-CARBOXYLTRANSFER-RXN	EC-6.4.1.2	Ancestral (LGT candidate)	S1	X	X	X	X	X	X	8	0	206
ACETYLESTERASE-RXN	EC-3.1.1.6	Trepomonas sp. PC1 (LGT candidate)	S6B	-	-	-	-	-	X	0	0	68
ACID-PHOSPHATASE-RXN	EC-3.1.3.2	Ancestral (LGT candidate)	S1	X	X	X	X	X	X	218	4	348
ACSERLY-RXN	EC-2.5.1.47	*Ancestral (LGT candidate, lost in Giardiinae)	S1 and S2A	-	-	-	-	X	X	1	1	216
ACYLAMINOACYL-PEPTIDASE-RXN	EC-3.4.19.1	Giardiinae (LGT candidate)	S2B	-	X	X	X	-	-	12	0	148
ACYLCOASYN-RXN	EC-6.2.1.3	Ancestral	S1	X	X	X	X	X	X	480	4	121
ACYLPHOSPHATASE-RXN	EC-3.6.1.7	Ancestral	S1	X	X	X	X	X	X	139	19	116
ADDALT-RXN	EC-3.5.4.4	Trepomonas sp. PC1 (LGT candidate)	S6B	-	-	-	-	-	X	7	0	186
ADENODEAMIN-RXN	EC-3.5.4.4	Trepomonas sp. PC1 (LGT candidate)	S6B	-	-	-	-	-	X	7	0	186
ADENOSYLHOMOCYSTEINE-NUCLEOSIDASE-RXN	EC-3.2.2.9	Ancestral (LGT candidate)	S1	-	X	X	X	X	X	2	0	190
ADENPHOSPHOR-RXN	EC-2.4.2.1	Ancestral (LGT candidate, lost in G. muris)	S1 and S3A	-	X	X	-	X	X	20	0	189
ADENPRIBOSYLTRAN-RXN	EC-2.4.2.7	Ancestral (LGT candidate)	S1	-	X	X	X	X	X	4	2	265
ADENYL-KIN-RXN	EC-2.7.4.3	Ancestral	S1	X	X	X	X	X	X	601	17	307
ADENYLATECYC-RXN	EC-4.6.1.1	Giardiinae/S. salmonicida/Trepomonas sp. PC1 (LGT candidate)	S2B, S5B and S6B	-	X	X	X	X	X	3	0	188
ADP-RIBOSYLARGININE-HYDROLASE-RXN	EC-3.2.2.19	Hexamitinae (LGT candidate)	S4B	-	-	-	-	X	X	11	0	191
ADPSUGPPHOSPHAT-RXN	EC-3.6.1.21	Ancestral	S1	X	X	X	X	X	X	182	0	2
ALANINE--GLYOXYLATE-AMINOTRANSFERASE-RXN	EC-2.6.1.44	Giardiinae (LGT candidate, lost in G. intestinalis GSB)	S2B and Table S2	-	X	-	X	-	-	1	1	101
ALANINE--TRNA-LIGASE-RXN	EC-6.1.1.7	Ancestral (LGT candidate)	S1	-	X	X	X	X	X	12	74	0
ALANINE-AMINOTRANSFERASE-RXN	EC-2.6.1.2	Ancestral	S1	X	X	X	X	X	X	329	1	6
ALCOHOL-DEHYDROG-GENERIC-RXN	EC-1.1.1.1	Ancestral (LGT candidate)	S1	X	X	X	X	X	X	7	7	412
ALCOHOL-DEHYDROG-RXN	EC-1.1.1.1	Ancestral (LGT candidate)	S1	X	X	X	X	X	X	7	7	412
ALDEHYDE-REDUCTASE-RXN	EC-1.1.1.21	Ancestral	S1	X	X	X	X	X	X	326	1	72
ALDOSE-1-EPIMERASE-RXN	EC-5.1.3.3	Hexamitinae (LGT candidate)	S4B	-	-	-	-	X	X	3	0	239
ALDOSE1EPIM-RXN	EC-5.1.3.3	Hexamitinae (LGT candidate)	S4B	-	-	-	-	X	X	3	0	239
ALKAPHOSPHA-RXN	EC-3.1.3.1	Ancestral (LGT candidate, lost in Giardiinae and S. salmonicida)	S1, S2A and S5A	X	-	-	-	-	X	5	4	167
ALPHA-AMYL-RXN	EC-3.2.1.1	Ancestral (lost in Giardiinae and S. salmonicida)	S1, S2A and S5A	X	-	-	-	-	X	154	0	0
ALPHAGALACTOSID-RXN	EC-3.2.1.22	S. salmonicida/Trepomonas sp. PC1 (LGT candidate)	S5B and S6B	-	-	-	-	X	X	5	2	122
AMINOCYL-TRNA-HYDROLASE-RXN	EC-3.1.1.29	Ancestral	S1	-	X	X	X	X	X	309	44	0
AMP-DEPHOSPHORYLATION-RXN	EC-3.1.3.5	Ancestral	S1	X	X	X	X	X	X	456	0	166
AMYLOMALT-RXN	EC-2.4.1.25	Ancestral	S1	X	X	X	X	X	X	265	0	144
ARGINASE-RXN	EC-3.5.3.1	*Ancestral (LGT candidate, lost in G. intestinalis WB and Hexamitinae)	S1, Table S2 and S4A	-	-	X	X	-	-	3	0	82
ARGININE--TRNA-LIGASE-RXN	EC-6.1.1.19	Ancestral	S1	-	X	X	X	X	X	155	0	59
ARGININE-DEIMINASE-RXN	EC-3.5.3.6	Ancestral (LGT candidate)	S1	X	X	X	X	X	X	41	42	15
ARYLSULFAT-RXN	EC-3.1.6.1	Ancestral (LGT candidate)	S1	-	X	X	X	X	X	3	0	5
ASNSYNA-RXN	EC-6.3.1.1	Ancestral	S1	X	X	X	X	X	X	90	55	2
ASNSYNB-RXN	EC-6.3.5.4	Ancestral	S1	X	X	X	X	X	X	90	55	2
ASPAMINOTRANS-RXN	EC-2.6.1.1	Ancestral	S1	-	X	X	X	X	X	294	0	54
ASPARAGHYD-RXN	EC-3.5.1.38, EC-3.5.1.1	Ancestral (LGT candidate)	S1	X	X	X	X	X	X	28	0	192
ASPARAGINE--TRNA-LIGASE-RXN	EC-6.1.1.22	Ancestral	S1	X	X	X	X	X	X	170	0	0
ASPARTATE--TRNA-LIGASE-RXN	EC-6.1.1.12	Ancestral	S1	-	X	X	X	X	X	194	0	0
ASPARTATEKIN-RXN	EC-2.7.2.4	S. salmonicida	S5B	-	-	-	-	X	-	0	0	0
ATP-ADENYLYLTRANSFERASE-RXN	EC-2.7.7.53	Ancestral (LGT candidate)	S1	-	X	X	X	X	X	13	0	84
ATPSYN-RXN	EC-3.6.3.14	Ancestral	S1	X	X	X	X	X	X	995	0	0
BETA-PHOSPHOGLUCOMUTASE-RXN	EC-5.4.2.6	Ancestral (LGT candidate, lost in G. muris)	S1 and S3A	X	X	X	-	X	X	12	1	398
BETA-UREIDOPROPIONASE-RXN	EC-3.5.1.6	Trepomonas sp. PC1 (LGT candidate)	S6B	-	-	-	-	-	X	1	0	75
BETAGALACTOSID-RXN	EC-3.2.1.108, EC-3.2.1.23	Hexamitinae (LGT candidate)	S4B	-	-	-	-	X	X	2	0	224
BIOTINLIG-RXN	EC-6.3.4.15	Giardiinae/S. salmonicida/Trepomonas sp. PC1 (LGT candidate)	S2B, S5B and S6B	-	X	X	X	X	X	0	5	82
BRANCHED-CHAINAMINOTRANSFERILEU-RXN	EC-2.6.1.42	Ancestral (LGT candidate)	S1	-	X	X	X	X	X	49	0	143
BRANCHED-CHAINAMINOTRANSFERLEU-RXN	EC-2.6.1.6, EC-2.6.1.42	Ancestral (LGT candidate)	S1	-	X	X	X	X	X	49	0	143
BRANCHED-CHAINAMINOTRANSFERVAL-RXN	EC-2.6.1.42	Ancestral (LGT candidate)	S1	-	X	X	X	X	X	49	0	143
CARBAMATE-KINASE-RXN	EC-2.7.2.2	Ancestral (LGT candidate)	S1	X	X	X	X	X	X	8	17	105
CARBOXYLESTERASE-RXN	EC-3.1.1.1	Trepomonas sp. PC1 (LGT candidate)	S6B	-	-	-	-	-	X	0	0	82
CDPDIGLYSYN-RXN	EC-2.7.7.41	Ancestral (Different origin Giardiinae/Hexamitinae)	S1	-	X	X	X	X	X	202	0	95
CDPKIN-RXN	EC-2.7.4.6	Ancestral	S1	-	X	X	X	X	X	196	4	86
CERAMIDE-GLUCOSYLTRANSFERASE-RXN	EC-2.4.1.80	Ancestral	S1	X	X	X	X	X	X	98	0	1
CHOLESTENONE-5-ALPHA-REDUCTASE-RXN	EC-1.3.1.22	Trepomonas sp. PC1 (LGT candidate)	S6B	-	-	-	-	-	X	1	4	64
CORTISONE-ALPHA-REDUCTASE-RXN	EC-1.3.1.22	Trepomonas sp. PC1 (LGT candidate)	S6B	-	-	-	-	-	X	1	4	64
CTPSYN-RXN	EC-6.3.4.2	Ancestral (LGT candidate)	S1	-	X	X	X	X	X	2	24	513
CYSTATHIONINE-BETA-LYASE-RXN	EC-4.4.1.8	Hexamitinae (LGT candidate)	S4B	-	-	-	-	X	X	1	0	198
CYSTEINE--TRNA-LIGASE-RXN	EC-6.1.1.16	Ancestral	S1	-	X	X	X	X	X	284	3	0
CYTDEAM-RXN	EC-3.5.4.1	Ancestral (lost in Trepomonas sp. PC1)	S1 and S6A	-	X	X	X	X	-	296	0	14
CYTIDEAM-RXN	EC-3.5.4.5	Ancestral (LGT candidate)	S1	X	X	X	X	X	X	50	1	86
CYTIDEAM2-RXN	EC-3.5.4.5	Ancestral (LGT candidate)	S1	X	X	X	X	X	X	50	1	86
CYTOCHROME-B5-REDUCTASE-RXN	EC-1.6.2.2	Ancestral	S1	X	X	X	X	X	X	345	1	0
D-PPENTOMUT-RXN	EC-5.4.2.7	Ancestral	S1	X	X	X	X	X	X	188	0	0
DADPKIN-RXN	EC-2.7.4.6	Ancestral	S1	-	X	X	X	X	X	196	4	86
DCDPKIN-RXN	EC-2.7.4.6	Ancestral	S1	-	X	X	X	X	X	196	4	86
DCTP-DEAM-RXN	EC-3.5.4.13	Ancestral (LGT candidate, lost in Giardiinae and S. salmonicida)	S1, S2A and S5A	X	-	-	-	-	X	15	10	52
DCTP-PYROPHOSPHATASE-RXN	EC-3.6.1.9, EC-3.6.1.12, EC-3.6.1.65	Ancestral	S1	X	X	X	X	X	X	261	0	0
DEOXYADENOSINE-KINASE-RXN	EC-2.7.1.74, EC-2.7.1.76, EC-2.7.1.145	Ancestral (LGT candidate)	S1	X	X	X	X	X	X	21	1	181
DEOXYADENPHOSPHOR-RXN	EC-2.4.2.1	Ancestral (LGT candidate, lost in G. muris)	S1 and S3A	-	X	X	-	X	X	20	0	189
DEOXYCYTIDINE-KINASE-RXN	EC-2.7.1.74	Ancestral (LGT candidate)	S1	X	X	X	X	X	X	21	1	161
DEOXYGUANOSINE-KINASE-RXN	EC-2.7.1.74, EC-2.7.1.113, EC-2.7.1.145	Ancestral (LGT candidate)	S1	X	X	X	X	X	X	22	2	224
DEOXYGUANPHOSPHOR-RXN	EC-2.4.2.1	Ancestral (LGT candidate, lost in G. muris)	S1 and S3A	-	X	X	-	X	X	20	0	189
DEOXYINOPHOSPHOR-RXN	EC-2.4.2.1	Ancestral (LGT candidate, lost in G. muris)	S1 and S3A	-	X	X	-	X	X	20	0	189
DEOXYRIBOSE-P-ALD-RXN	EC-4.1.2.4	Ancestral (LGT candidate)	S1	X	X	X	X	X	X	8	2	236
DEPHOSPHOCOAKIN-RXN	EC-2.7.1.24	Ancestral (LGT candidate)	S1	X	X	X	X	X	X	146	0	193
DGDPKIN-RXN	EC-2.7.4.6	Ancestral	S1	-	X	X	X	X	X	196	4	86
DGTPTRIPHYDRO-RXN	EC-3.1.5.1	Ancestral	S1	-	X	X	X	X	X	192	2	3
DIHYDROFOLATESYNTH-RXN	EC-6.3.2.12	Ancestral (lost in Giardiinae)	S1 and S2A	-	-	-	-	X	X	97	0	60
DIHYDROPYRIMIDINASE-RXN	EC-3.5.2.2	Trepomonas sp. PC1 (LGT candidate)	S6B	-	-	-	-	-	X	0	3	125
DIHYDROURACIL-DEHYDROGENASE-NAD+-RXN	EC-1.3.1.1	Ancestral (lost in Giardiinae and S. salmonicida)	S1, S2A and S5A	X	-	-	-	-	X	94	0	71
DIPHOSPHOMEVALONTE-DECARBOXYLASE-RXN	EC-4.1.1.33	Ancestral (lost in Hexamitinae)	S1 and S4A	-	X	X	X	-	-	85	4	78
DIPHTINE--AMMONIA-LIGASE-RXN	EC-6.3.1.14	Giardiinae	S2B	-	X	X	X	-	-	0	0	0
DISULISOM-RXN	EC-5.3.4.1	Ancestral	S1	X	X	X	X	X	X	769	0	2
DNA-DIRECTED-DNA-POLYMERASE-RXN	EC-2.7.7.7	Ancestral	S1	X	X	X	X	X	X	1100	0	73
DNA-DIRECTED-RNA-POLYMERASE-RXN	EC-2.7.7.6	Ancestral	S1	X	X	X	X	X	X	1406	179	2
DNA-LIGASE-ATP-RXN	EC-6.5.1.7	Ancestral	S1	-	X	X	X	X	X	284	0	0
DOLICHYLDIPHOSPHATASE-RXN	EC-3.6.1.43	Ancestral (Different origin Giardiinae/Trepomonas sp. PC1, lost in S. salmonicida)	S1 and S5A	-	X	X	X	-	X	4	0	0
DTDPKIN-RXN	EC-2.7.4.6	Ancestral	S1	-	X	X	X	X	X	196	4	86
DTMPKI-RXN	EC-2.7.4.12, EC-2.7.4.13, EC-2.7.4.9	Ancestral	S1	-	X	X	X	X	X	248	0	0
DUDPKIN-RXN	EC-2.7.4.6	Ancestral	S1	-	X	X	X	X	X	196	4	86
DURIDKI-RXN	EC-2.7.1.145, EC-2.7.1.21	Ancestral (LGT candidate)	S1	X	X	X	X	X	X	181	1	183
DUTP-PYROP-RXN	EC-3.6.1.23, EC-3.6.1.9	Ancestral	S1	X	X	X	X	X	X	261	0	0
ENDOGLYCOSYLCERAMIDASE-RXN	EC-3.2.1.123	Ancestral (lost in S. salmonicida)	S1 and S5A	X	X	X	X	-	X	56	2	39
ESTRADIOL-17-BETA-DEHYDROGENASE-RXN	EC-1.1.1.62	Ancestral	S1	X	X	X	X	X	X	272	0	16
ETHAMLY-RXN	EC-4.3.1.7	Trepomonas sp. PC1 (LGT candidate)	S6B	-	-	-	-	-	X	0	0	77
ETHANOLAMINE-KINASE-RXN	EC-2.7.1.82	Ancestral	S1	-	X	X	X	X	X	139	0	13
F16ALDOLASE-RXN	EC-4.1.2.13	Ancestral (LGT candidate)	S1	-	X	X	X	X	X	2	1	110
F16BDEPHOS-RXN	EC-3.1.3.11	Ancestral (LGT candidate)	S1	X	X	X	X	X	X	13	0	128
FADSYN-RXN	EC-2.7.7.2	Ancestral	S1	-	X	X	X	X	X	214	0	0
FMNREDUCT-RXN	EC-1.5.1.39	Trepomonas sp. PC1 (LGT candidate)	S6B	-	-	-	-	-	X	0	30	45
FOLYLPOLYGLUTAMATESYNTH-RXN	EC-6.3.2.17	Ancestral (lost in Giardiinae)	S1 and S2A	-	-	-	-	X	X	94	0	59
FORMYLTHFGLUSYNTH-RXN	EC-6.3.2.17	Ancestral (lost in Giardiinae)	S1 and S2A	-	-	-	-	X	X	97	0	60
FPPSYN-RXN	EC-2.5.1.10	Ancestral (lost in Hexamitinae)	S1 and S4A	-	X	X	X	-	-	189	0	0
FRUCTOKINASE-RXN	EC-2.7.1.4	G. muris/Hexamitinae (LGT candidate)	S3B and S4B	-	-	-	X	X	X	6	3	155
GALACTOKIN-RXN	EC-2.7.1.6	Ancestral (lost in Giardiinae)	S1 and S2A	-	-	-	-	X	X	151	0	1
GAPOXNPHOSPHN-RXN	EC-1.2.1.12	Ancestral	S1	-	X	X	X	X	X	206	0	155
GDPKIN-RXN	EC-2.7.4.6	Ancestral	S1	-	X	X	X	X	X	196	4	86
GKI-RXN	EC-2.7.1.165	Hexamitinae (LGT candidate)	S4B	-	-	-	-	X	X	1	0	157
GLU6PDEHYDROG-RXN	EC-1.1.1.49	Giardiinae (LGT candidate)	S2B	-	X	X	X	-	-	2	0	108
GLUC1PURIDYLTRANS-RXN	EC-2.7.7.64, EC-2.7.7.9	Ancestral	S1	-	X	X	X	X	X	213	0	0
GLUCOKIN-RXN	EC-2.7.1.1, EC-2.7.1.2	Ancestral (LGT candidate)	S1	-	X	X	X	X	X	8	1	227
GLUCOSAMINE-6-P-DEAMIN-RXN	EC-3.5.99.6	Ancestral (LGT candidate)	S1	X	X	X	X	X	X	5	3	489
GLUCOSAMINEPNACETYLTRANS-RXN	EC-2.3.1.4	Ancestral	S1	X	X	X	X	X	X	221	33	6
GLUCOSE-6-PHOSPHATE-1-EPIMERASE-RXN	EC-5.1.3.15	Hexamitinae (LGT candidate)	S4B	-	-	-	-	X	X	3	0	147
GLUCOSYLCERAMIDASE-RXN	EC-3.2.1.45	Trepomonas sp. PC1 (LGT candidate)	S6B	-	-	-	-	-	X	0	0	91
GLURS-RXN	EC-6.1.1.17	Ancestral	S1	-	X	X	X	X	X	241	0	0
GLUTAMIN-RXN	EC-3.5.1.38, EC-3.5.1.2	Ancestral (LGT candidate)	S1	X	X	X	X	X	X	14	28	557
GLUTAMINE--TRNA-LIGASE-RXN	EC-6.1.1.18	Ancestral	S1	-	X	X	X	X	X	109	0	0
GLUTAMINESYN-RXN	EC-6.3.1.2	Trepomonas sp. PC1 (LGT candidate)	S6B	-	-	-	-	-	X	0	0	231
GLUTATHIONE-REDUCT-NADPH-RXN	EC-1.8.1.7	Ancestral (LGT candidate, lost in Hexamitinae)	S1 and S4A	X	X	X	X	-	-	44	3	90
GLUTATHIONE-SYN-RXN	EC-6.3.2.3	Ancestral (lost in Hexamitinae)	S1 and S4A	-	X	X	X	-	-	80	0	45
GLUTCYSLIG-RXN	EC-6.3.2.2	Ancestral (lost in Hexamitinae)	S1 and S4A	X	X	X	X	-	-	227	0	0
GLUTDEHYD-RXN	EC-1.4.1.4	Ancestral (LGT candidate)	S1	-	X	X	X	X	X	9	0	142
GLYCDEH-RXN	EC-1.1.1.6	Trepomonas sp. PC1 (LGT candidate)	S6B	-	-	-	-	-	X	0	1	83
GLYCEROL-KIN-RXN	EC-2.7.1.30	Ancestral (LGT candidate, lost in G. muris)	S1 and S3A	-	X	X	-	X	X	115	19	177
GLYCINE--TRNA-LIGASE-RXN	EC-6.1.1.14	Ancestral	S1	-	X	X	X	X	X	227	0	0
GLYCOGEN-BRANCH-RXN	EC-2.4.1.18	Ancestral	S1	-	X	X	X	X	X	224	0	0
GLYCOPHOSPHORYL-RXN	EC-2.4.1.1	Ancestral	S1	X	X	X	X	X	X	129	0	7
GLYCPDIESTER-RXN	EC-3.1.4.46	Ancestral (Different origin Giardiinae/S. salmonicida/Trepomonas sp. PC1)	S1	X	X	X	X	X	X	141	0	0
GLYMALTOPHOSPHORYL-RXN	EC-2.4.1.1	Ancestral	S1	X	X	X	X	X	X	129	0	7
GLYOHMETRANS-RXN	EC-2.1.2.1	Hexamitinae (LGT candidate)	S4B	-	-	-	-	X	X	1	15	199
GLYOXII-RXN	EC-3.1.2.6	Ancestral (LGT candidate)	S1	-	X	X	X	X	X	5	7	470
GPH-RXN	EC-3.1.3.18	Giardiinae/S. salmonicida/Trepomonas sp. PC1 (LGT candidate)	S2B, S5B and S6B	-	X	X	X	X	X	2	3	460
GPPSYN-RXN	EC-2.5.1.1	Ancestral (lost in Hexamitinae)	S1 and S4A	-	X	X	X	-	-	189	0	0
GSHTRAN-RXN	EC-2.5.1.18	Giardiinae	S2B	-	X	X	X	-	-	0	0	0
GUANPRIBOSYLTRAN-RXN	EC-2.4.2.8	Ancestral (LGT candidate)	S1	-	X	X	X	X	X	6	3	345
GUANYL-KIN-RXN	EC-2.7.4.8	Ancestral	S1	X	X	X	X	X	X	297	0	103
GUANYLCYC-RXN	EC-4.6.1.2	Hexamitinae (LGT candidate)	S4B	-	-	-	-	X	X	0	0	6
HEXOKINASE-RXN	EC-2.7.1.1	Ancestral (LGT candidate)	S1	-	X	X	X	X	X	8	1	227
HISTIDINE--TRNA-LIGASE-RXN	EC-6.1.1.21	Ancestral	S1	-	X	X	X	X	X	199	0	0
HISTIDPHOS-RXN	EC-3.1.3.15	Ancestral (LGT candidate)	S1	X	X	X	X	X	X	1	0	237
HISTONE-ACETYLTRANSFERASE-RXN	EC-2.3.1.48	Ancestral	S1	X	X	X	X	X	X	771	0	0
HISTONE-LYSINE-N-METHYLTRANSFERASE-RXN	EC-2.1.1.43	Ancestral	S1	X	X	X	X	X	X	660	3	45
HYDROG-RXN	EC-1.12.7.2	Ancestral (LGT candidate)	S1	X	X	X	X	X	X	24	2	389
HYDROXYLAMINE-REDUCTASE-RXN	EC-1.7.99.1	Ancestral (LGT candidate)	S1	X	X	X	X	X	X	3	1	264
HYDROXYMETHYLGLUTARYL-COA-REDUCTASE-RXN	EC-1.1.1.88	Giardiinae (LGT candidate)	S2B	-	X	X	X	-	-	0	9	111
HYDROXYMETHYLGLUTARYL-COA-SYNTHASE-RXN	EC-2.3.3.10	Ancestral (lost in Hexamitinae)	S1 and S4A	-	X	X	X	-	-	158	0	0
HYPOXANPRIBOSYLTRAN-RXN	EC-2.4.2.8	Ancestral (LGT candidate)	S1	-	X	X	X	X	X	6	3	345
INOPHOSPHOR-RXN	EC-2.4.2.1	Ancestral (LGT candidate, lost in G. muris)	S1 and S3A	-	X	X	-	X	X	20	0	189
INORGPYROPHOSPHAT-RXN	EC-3.6.1.1	Ancestral (LGT candidate)	S1	X	X	X	X	X	X	0	2	232
IPPISOM-RXN	EC-5.3.3.2	Ancestral (lost in G. intestinalis GSB and Hexamitinae)	S1, Table S2 and S4A	-	X	-	X	-	-	123	9	5
ISOLEUCINE--TRNA-LIGASE-RXN	EC-6.1.1.5	Ancestral	S1	-	X	X	X	X	X	171	0	0
KANAMYCIN-KINASE-RXN	EC-2.7.1.95	Trepomonas sp. PC1 (LGT candidate)	S6B	-	-	-	-	-	X	0	0	6
L-GLN-FRUCT-6-P-AMINOTRANS-RXN	EC-2.6.1.16	Trepomonas sp. PC1 (LGT candidate)	S6B	-	-	-	-	-	X	0	0	81
LEUCINE--TRNA-LIGASE-RXN	EC-6.1.1.4	Ancestral	S1	-	X	X	X	X	X	181	0	0
LINOLENOYL-RXN	EC-6.2.1.3	Ancestral	S1	X	X	X	X	X	X	418	4	106
LYSINE--TRNA-LIGASE-RXN	EC-6.1.1.6	Ancestral	S1	X	X	X	X	X	X	221	0	0
LYSOPHOSPHOLIPASE-RXN	EC-3.1.1.5	Ancestral	S1	X	X	X	X	X	X	287	0	0
MALATE-DEH-RXN	EC-1.1.1.37	Ancestral (LGT candidate)	S1	X	X	X	X	X	X	37	0	185
MALTACETYLTRAN-RXN	EC-2.3.1.79	Giardiinae, lost in G. intestinalis WB/S. salmonicida/Trepomonas sp. PC1 (LGT candidate)	S2B, Table S2, S5B and S6B	-	-	X	X	X	X	19	50	425
MALTODEG-RXN	no EC number assigned	Ancestral	S1	X	X	X	X	X	X	147	0	144
MALTODEXGLUCOSID-RXN	EC-3.2.1.20	Trepomonas sp. PC1 (LGT candidate)	S6B	-	-	-	-	-	X	0	0	136
MANNPISOM-RXN	EC-5.3.1.8	G. muris/S. salmonicida/Trepomonas sp. PC1 (LGT candidate)	S3B, S5B and S6B	-	-	-	X	X	X	0	0	174
MERCAPYSTRANS-RXN	EC-2.8.1.2	Ancestral (LGT candidate)	S1	-	X	X	X	X	X	45	5	193
METHIONINE--TRNA-LIGASE-RXN	EC-6.1.1.10	Ancestral (LGT candidate)	S1	X	X	X	X	X	X	140	16	349
METHIONINE-GAMMA-LYASE-RXN	EC-4.4.1.11	Trepomonas sp. PC1 (LGT candidate)	S6B	-	-	-	-	-	X	0	0	93
METHYLACETOACETYLCOATHIOL-RXN	EC-2.3.1.9	Giardiinae (LGT candidate)	S2B	-	X	X	X	-	-	69	11	137
METHYLTHIOADENOSINE-NUCLEOSIDASE-RXN	EC-3.2.2.16	Ancestral (LGT candidate)	S1	-	X	X	X	X	X	2	0	190
MEVALONATE-KINASE-RXN	EC-2.7.1.36	Giardiinae (LGT candidate)	S2B	-	X	X	X	-	-	85	40	58
MRNA-GUANINE-N7--METHYLTRANSFERASE-RXN	EC-2.1.1.56	Ancestral	S1	X	X	X	X	X	X	245	0	0
MRNA-GUANYLYLTRANSFERASE-RXN	EC-2.7.7.50	Ancestral	S1	X	X	X	X	X	X	258	0	0
MYO-INOSITOL-1-PHOSPHATE-SYNTHASE-RXN	EC-5.5.1.4	Ancestral (lost in G. muris and Hexamitinae)	S1, S3A and S4A	X	X	X	-	-	-	117	0	0
MYO-INOSITOL-1OR-4-MONOPHOSPHATASE-RXN	EC-3.1.3.25	Ancestral (lost in Hexamitinae)	S1 and S4A	-	X	X	X	-	-	33	0	0
N-ACETYLGLUCOSAMINE-KINASE-RXN	EC-2.7.1.59	Hexamitinae (LGT candidate)	S4B	-	-	-	-	X	X	21	1	90
NAD-KIN-RXN	EC-2.7.1.23	Ancestral	S1	-	X	X	X	X	X	195	0	0
NAD-SYNTH-GLN-RXN	EC-6.3.5.1	Ancestral (LGT candidate)	S1	X	X	X	X	X	X	31	27	119
NAD-SYNTH-NH3-RXN	EC-6.3.1.5	Ancestral (LGT candidate)	S1	X	X	X	X	X	X	31	27	119
NADPH--FERRIHEMOPROTEIN-REDUCTASE-RXN	EC-1.6.2.4	Ancestral (lost in G. muris and S. salmonicida)	S1, S3A and S5A	X	X	X	-	-	X	89	0	59
NADPH-DEHYDROGENASE-FLAVIN-RXN	EC-1.5.1.30	Trepomonas sp. PC1 (LGT candidate)	S6B	-	-	-	-	-	X	0	30	45
NADPH-DEHYDROGENASE-RXN	EC-1.6.99.1	Ancestral (LGT candidate)	S1	X	X	X	X	X	X	17	14	457
NADPYROPHOSPHAT-RXN	EC-3.6.1.22	Ancestral (LGT candidate, lost in Giardiinae)	S1 and S2A	X	-	-	-	X	X	4	1	157
NAG1P-URIDYLTRANS-RXN	EC-2.7.7.23	Ancestral	S1	X	X	X	X	X	X	186	0	102
NICONUCADENYLYLTRAN-RXN	EC-2.7.7.18	Ancestral	S1	X	X	X	X	X	X	307	0	26
NICOTINAMID-RXN	EC-3.5.1.19	Ancestral (LGT candidate)	S1	X	X	X	X	X	X	3	24	292
NICOTINAMIDE-N-METHYLTRANSFERASE-RXN	EC-2.1.1.1	Ancestral (lost in G. intestinalis WB)	S1 and Table S2	-	-	X	X	X	X	221	0	0
NICOTINATEPRIBOSYLTRANS-RXN	EC-6.3.4.21	Ancestral	S1	-	X	X	X	X	X	185	0	10
NITRIC-OXIDE-SYNTHASE-RXN	EC-1.14.13.39	Ancestral (LGT candidate, lost in Hexamitinae)	S1 and S4A	X	X	X	X	-	-	76	0	100
NQOR-RXN	EC-1.6.5.2	Giardiinae/Hexamitinae (LGT candidate)	S2B and S4B	-	X	X	X	X	X	4	1	500
NUCLEOSIDE-DIP-KIN-RXN	EC-2.7.4.6	Ancestral	S1	-	X	X	X	X	X	196	4	86
NUCLEOSIDE-RIBOSYLTRANSFERASE-RXN	EC-2.4.2.5	Ancestral (LGT candidate, lost in G. muris)	S1 and S3A	-	X	X	-	X	X	20	0	189
NUCLEOTIDE-PYROPHOSPHATASE-RXN	EC-3.6.1.9	Ancestral	S1	X	X	X	X	X	X	261	0	81
OLEATE-HYDRATASE-RXN	EC-4.2.1.53	Trepomonas sp. PC1 (LGT candidate)	S6B	-	-	-	-	-	X	3	3	94
OMEGA-AMIDASE-RXN	EC-3.5.1.3	S. salmonicida/Trepomonas sp. PC1 (LGT candidate)	S5B and S6B	-	-	-	-	X	X	0	0	129
ORNCARBAMTRANSFER-RXN	EC-2.1.3.3	Ancestral (LGT candidate)	S1	X	X	X	X	X	X	18	44	156
ORNDECARBOX-RXN	EC-4.1.1.17	Ancestral	S1	-	X	X	X	X	X	245	0	6
ORNITHINE-CYCLODEAMINASE-RXN	EC-4.3.1.12	Ancestral (LGT candidate)	S1	X	X	X	X	X	X	0	4	138
OXALODECARB-RXN	EC-1.1.1.40, EC-4.1.1.3	Ancestral	S1	-	X	X	X	X	X	106	0	57
P-PANTOCYSDECARB-RXN	EC-4.1.1.36	G. muris/S. salmonicida (LGT candidate)	S3B and S5B	-	-	-	X	X	-	0	0	147
P-PANTOCYSLIG-RXN	EC-6.3.2.5	G. muris/S. salmonicida (LGT candidate)	S3B and S5B	-	-	-	X	X	-	0	0	147
PANTEPADENYLYLTRAN-RXN	EC-2.7.7.3	Ancestral (Different origin G. muris, lost in G. intestinalis lineage/S. salmonicida/Trepomonas sp. PC1)	S1 and Table S2	-	-	-	X	X	X	52	56	0
PANTOTHENATE-KIN-RXN	EC-2.7.1.33	Ancestral	S1	-	X	X	X	X	X	256	0	0
PEPDEPHOS-RXN	EC-2.7.1.40	Ancestral (LGT candidate)	S1	-	X	X	X	X	X	4	0	352
PEPTIDYLPROLYL-ISOMERASE-RXN	EC-5.2.1.8	Ancestral	S1	X	X	X	X	X	X	926	2	240
PGLUCISOM-RXN	EC-5.3.1.9	Ancestral (LGT candidate)	S1	X	X	X	X	X	X	16	0	121
PHENYLALANINE--TRNA-LIGASE-RXN	EC-6.1.1.20	Ancestral	S1	-	X	X	X	X	X	341	0	0
PHOSCHOL-RXN	EC-3.1.4.4	Ancestral (lost in Giardiinae and S. salmonicida)	S1, S2A and S5A	-	-	-	-	-	X	94	0	0
PHOSGLYPHOS-RXN	EC-2.7.2.3	Ancestral	S1	-	X	X	X	X	X	213	0	4
PHOSMANMUT-RXN	EC-5.4.2.8	Ancestral	S1	X	X	X	X	X	X	210	0	2
PHOSPHAGLYPSYN-RXN	EC-2.7.8.5	Ancestral (LGT candidate)	S1	-	X	X	X	X	X	2	0	116
PHOSPHASERDECARB-RXN	EC-4.1.1.65	Ancestral	S1	-	X	X	X	X	X	167	0	129
PHOSPHASERSYN-RXN	EC-2.7.8.8	Ancestral (LGT candidate)	S1	X	X	X	X	X	X	3	3	99
PHOSPHATIDYLINOSITOL-3-PHOSPHATASE-RXN	EC-3.1.3.64	Ancestral	S1	X	X	X	X	X	X	340	0	0
PHOSPHATIDYLINOSITOL-BISPHOSPHATASE-RXN	EC-3.1.3.36	Ancestral (Different origin Giardiinae/Hexamitinae)	S1	-	X	X	X	X	X	341	0	0
PHOSPHOGLUCMUT-RXN	EC-5.4.2.2	Ancestral	S1	X	X	X	X	X	X	188	0	0
PHOSPHOLIPASE-A1-RXN	EC-3.1.1.32	Ancestral	S1	X	X	X	X	X	X	106	0	2
PHOSPHOMEVALONATE-KINASE-RXN	EC-2.7.4.2	Giardiinae	S2B	-	X	X	X	-	-	0	0	0
PNP-RXN	EC-2.4.2.1	Ancestral (LGT candidate, lost in G. muris)	S1 and S3A	-	X	X	-	X	X	20	0	189
POLYNUCLEOTIDE-ADENYLYLTRANSFERASE-RXN	EC-2.7.7.19	Ancestral	S1	-	X	X	X	X	X	430	1	0
PPENTOMUT-RXN	EC-5.4.2.7	Ancestral	S1	X	X	X	X	X	X	188	0	0
PROGESTERONE-5-ALPHA-REDUCTASE-RXN	EC-1.3.1.22	Trepomonas sp. PC1 (LGT candidate)	S6B	-	-	-	-	-	X	1	4	64
PROLINE--TRNA-LIGASE-RXN	EC-6.1.1.15	Ancestral (LGT candidate)	S1	X	X	X	X	X	X	3	138	159
PROSTAGLANDIN-E-SYNTHASE-RXN	EC-5.3.99.3	Ancestral	S1	-	X	X	X	X	X	208	0	1
PROTEIN-KINASE-RXN	EC-2.7.11.21, EC-2.7.11.22	Ancestral	S1	X	X	X	X	X	X	2269	30	441
PROTEIN-TYROSINE-PHOSPHATASE-RXN	EC-3.1.3.48	Ancestral	S1	X	X	X	X	X	X	813	0	215
PRPPSYN-RXN	EC-2.7.6.1	Ancestral (LGT candidate)	S1	-	X	X	X	X	X	2	1	223
PYFLAVOXRE-RXN	EC-1.2.7.1	Ancestral (LGT candidate)	S1	-	X	X	X	X	X	2	6	381
PYRAZIN-RXN	EC-3.5.1.4	Ancestral (LGT candidate)	S1	X	X	X	X	X	X	3	24	292
PYROGLUTAMYL-PEPTIDASE-I-RXN	EC-3.4.19.3	Trepomonas sp. PC1 (LGT candidate)	S6B	-	-	-	-	-	X	1	0	89
PYRROLINECARBREDUCT-RXN	EC-1.5.1.2	S. salmonicida/Trepomonas sp. PC1 (LGT candidate)	S5B and S6B	-	-	-	-	X	X	1	0	118
PYRUFLAVREDUCT-RXN	EC-1.2.7.1	Ancestral (LGT candidate)	S1	-	X	X	X	X	X	2	6	381
PYRUVATE-CARBOXYLASE-RXN	EC-6.4.1.1	Ancestral (LGT candidate)	S1	X	X	X	X	X	X	8	0	206
PYRUVATEORTHOPHOSPHATE-DIKINASE-RXN	EC-2.7.9.1	Ancestral (LGT candidate, lost in G. muris and S. salmonicida)	S1, S3A and S5A	X	X	X	-	-	X	0	15	144
QUEUOSINE-TRNA-RIBOSYLTRANSFERASE-RXN	EC-2.4.2.29	Ancestral	S1	X	X	X	X	X	X	192	1	0
R223-RXN	EC-6.2.1.3	Ancestral	S1	X	X	X	X	X	X	418	4	106
R302-RXN	EC-2.7.1.146	Hexamitinae (LGT candidate)	S4B	-	-	-	-	X	X	0	12	10
R621-RXN	EC-1.14.12.17	G. intestinalis lineage (LGT candidate)	Table S2	-	X	X	-	-	-	6	0	76
RIB5PISOM-RXN	EC-5.3.1.6	Ancestral (LGT candidate)	S1	-	X	X	X	X	X	5	0	214
RIBOFLAVINKIN-RXN	EC-2.7.1.26	Ancestral	S1	-	X	X	X	X	X	161	0	102
RIBOKIN-RXN	EC-2.7.1.15	Ancestral (LGT candidate, lost in G. intestinalis GSB)	S1 and Table S2	-	X	-	X	X	X	7	0	251
RIBONUCLEOSIDE-TRIP-REDUCT-RXN	EC-1.1.98.6	*Hexamitinae (LGT candidate, lost in S. salmonicida and Trepomonas sp. PC1/Regain in Trepomonas sp. PC1)	S4B, S5A, S6A and S6B	-	-	-	-	-	X	0	0	90
RIBULP3EPIM-RXN	EC-5.1.3.1	Ancestral	S1	-	X	X	X	X	X	160	2	87
RNA-3-PHOSPHATE-CYCLASE-RXN	EC-6.5.1.4	Ancestral	S1	-	X	X	X	X	X	247	0	0
RNA-DIRECTED-DNA-POLYMERASE-RXN	EC-2.7.7.49	Ancestral	S1	X	X	X	X	X	X	52	0	2
RNA-DIRECTED-RNA-POLYMERASE-RXN	EC-2.7.7.48	Ancestral (lost in Hexamitinae)	S1 and S4A	-	X	X	X	-	-	165	0	0
RNA-LIGASE-ATP-RXN	EC-6.5.1.3	Ancestral (LGT candidate)	S1	X	X	X	X	X	X	3	11	265
RNA-POLYMERASE-SUBUNIT-KINASE-RXN	EC-2.7.11.23	Ancestral	S1	-	X	X	X	X	X	332	0	0
RXN-10036	EC-3.1.3.86	Ancestral (Different origin Giardiinae/Hexamitinae)	S1	-	X	X	X	X	X	341	0	0
RXN-10038	EC-2.7.1.164	S. salmonicida/Trepomonas sp. PC1 (LGT candidate)	S5B and S6B	-	-	-	-	X	X	0	3	0
RXN-10039	EC-2.9.1.2	Ancestral (lost in Giardiinae)	S1 and S2A	-	-	-	-	X	X	130	0	0
RXN-10773	EC-3.2.1.21	Trepomonas sp. PC1 (LGT candidate)	S6B	-	-	-	-	-	X	1	0	85
RXN-10814	EC-2.6.1.1	Ancestral	S1	-	X	X	X	X	X	294	0	54
RXN-10947	EC-3.1.3.67	Ancestral (lost in S. salmonicida)	S1 and S5A	-	X	X	X	-	X	191	0	0
RXN-10958	EC-3.1.3.95	Ancestral	S1	X	X	X	X	X	X	340	0	0
RXN-10961	EC-3.1.3	Ancestral (Different origin Giardiinae/Trepomonas sp. PC1, lost in S. salmonicida)	S1 and S5A	X	X	X	X	-	X	145	0	0
RXN-10962	EC-3.1.3	Ancestral (Different origin Giardiinae/Trepomonas sp. PC1, lost in S. salmonicida)	S1 and S5A	X	X	X	X	-	X	145	0	0
RXN-10971	EC-2.7.4.21	Ancestral	S1	X	X	X	X	X	X	203	0	0
RXN-10972	EC-2.7.4.24	Ancestral	S1	X	X	X	X	X	X	203	0	0
RXN-10973	EC-2.7.4.24	Ancestral	S1	X	X	X	X	X	X	203	0	0
RXN-10974	EC-2.7.4.21, EC-2.7.4.24	Ancestral	S1	X	X	X	X	X	X	203	0	0
RXN-10979	EC-2.7.4.24	Ancestral	S1	X	X	X	X	X	X	203	0	0
RXN-11109	EC-3.6.4.13	Ancestral	S1	X	X	X	X	X	X	1771	80	541
RXN-11135	EC-3.6.4.12	Ancestral	S1	X	X	X	X	X	X	1795	64	756
RXN-11195	EC-1.6.2.2	Ancestral	S1	X	X	X	X	X	X	345	1	0
RXN-11209	EC-1.3.1.2	Ancestral (lost in Giardiinae and S. salmonicida)	S1, S2A and S5A	X	-	-	-	-	X	94	0	71
RXN-11210	EC-3.5.1.6	Trepomonas sp. PC1 (LGT candidate)	S6B	-	-	-	-	-	X	1	0	75
RXN-11211	EC-3.5.2.2	Trepomonas sp. PC1 (LGT candidate)	S6B	-	-	-	-	-	X	0	3	125
RXN-11217	EC-3.5.2.2	Trepomonas sp. PC1 (LGT candidate)	S6B	-	-	-	-	-	X	0	3	125
RXN-11361	EC-2.7.7.80	Ancestral (LGT candidate)	S1	-	X	X	X	X	X	16	24	247
RXN-11371	EC-2.5.1.108	Ancestral	S1	-	X	X	X	X	X	263	0	0
RXN-11501	EC-3.2.1.22	S. salmonicida/Trepomonas sp. PC1 (LGT candidate)	S5B and S6B	-	-	-	-	X	X	5	2	122
RXN-11502	EC-3.2.1	S. salmonicida/Trepomonas sp. PC1 (LGT candidate)	S5B and S6B	-	-	-	-	X	X	5	2	122
RXN-11634	EC-2.1.1.183	Ancestral	S1	-	X	X	X	X	X	187	0	0
RXN-11693	EC-3.4.22.49	Ancestral	S1	-	X	X	X	X	X	70	1	0
RXN-11715	EC-2.4.2.1	Ancestral (LGT candidate, lost in G. muris)	S1 and S3A	-	X	X	-	X	X	20	0	189
RXN-11737	EC-2.6.1.1	Ancestral	S1	-	X	X	X	X	X	294	0	54
RXN-11743	EC-2.4.2.1	Ancestral (LGT candidate, lost in G. muris)	S1 and S3A	-	X	X	-	X	X	20	0	189
RXN-11750	EC-4.2.1.134	Ancestral	S1	-	X	X	X	X	X	278	0	0
RXN-11832	EC-2.7.4.14, EC-2.7.4.25	Ancestral	S1	X	X	X	X	X	X	383	11	147
RXN-11834	EC-5.4.99.20	Ancestral (LGT candidate)	S1	-	X	X	X	X	X	89	0	192
RXN-11835	EC-5.4.99.21	Ancestral (LGT candidate)	S1	-	X	X	X	X	X	89	0	192
RXN-11836	EC-5.4.99.22	Ancestral (LGT candidate)	S1	-	X	X	X	X	X	89	0	192
RXN-11837	EC-5.4.99.23	Ancestral (LGT candidate)	S1	-	X	X	X	X	X	89	0	192
RXN-11838	EC-5.4.99.24	Ancestral (LGT candidate)	S1	-	X	X	X	X	X	89	0	192
RXN-11839	EC-5.4.99.25	Ancestral	S1	-	X	X	X	X	X	220	0	0
RXN-11841	EC-5.4.99.27	Ancestral	S1	-	X	X	X	X	X	297	1	7
RXN-11842	EC-5.4.99.28	Ancestral	S1	-	X	X	X	X	X	296	0	167
RXN-11856	EC-2.1.1.203, EC-2.1.1.202	Ancestral	S1	X	X	X	X	X	X	299	0	0
RXN-11857	EC-2.1.1.202	Ancestral	S1	X	X	X	X	X	X	299	0	0
RXN-11858	EC-2.1.1.202	Ancestral	S1	X	X	X	X	X	X	299	0	0
RXN-11859	EC-2.1.1.202	Ancestral	S1	X	X	X	X	X	X	299	0	0
RXN-11866	EC-2.1.1.200, EC-2.1.1.205	Ancestral	S1	-	X	X	X	X	X	181	0	0
RXN-11868	EC-2.1.1.205	Ancestral	S1	-	X	X	X	X	X	181	0	0
RXN-12002	EC-2.7.4.22, EC-2.7.4.14	Ancestral	S1	X	X	X	X	X	X	363	11	125
RXN-12005	EC-2.7.1.171	Giardiinae (LGT candidate)	S2B	-	X	X	X	-	-	2	0	130
RXN-12078	EC-1.1.1.21	Ancestral	S1	X	X	X	X	X	X	302	1	72
RXN-12088	EC-3.2.1.22	S. salmonicida/Trepomonas sp. PC1 (LGT candidate)	S5B and S6B	-	-	-	-	X	X	5	2	122
RXN-12171	EC-2.4.1.1	Ancestral	S1	X	X	X	X	X	X	129	0	7
RXN-12184	EC-6.2.1.3	Ancestral	S1	X	X	X	X	X	X	418	4	106
RXN-12193	EC-2.4.1.25	Ancestral	S1	X	X	X	X	X	X	147	0	144
RXN-12278	EC-3.2.1.2	Ancestral (lost in Giardiinae and S. salmonicida)	S1, S2A and S5A	X	-	-	-	-	X	127	0	0
RXN-12279	EC-3.2.1.2	Ancestral (lost in Giardiinae and S. salmonicida)	S1, S2A and S5A	X	-	-	-	-	X	127	0	0
RXN-12317	EC-2.1.1.233	Ancestral	S1	-	X	X	X	X	X	250	0	0
RXN-12322	EC-3.1.1.89	Ancestral	S1	-	X	X	X	X	X	251	0	0
RXN-12337	EC-4.2.1.123	Trepomonas sp. PC1 (LGT candidate)	S6B	-	-	-	-	-	X	10	0	67
RXN-12374	EC-2.1.1.214	Ancestral	S1	-	X	X	X	X	X	171	0	0
RXN-12375	EC-2.1.1.216	Ancestral	S1	X	X	X	X	X	X	155	53	0
RXN-12376	EC-2.1.1.216	Ancestral	S1	X	X	X	X	X	X	155	53	0
RXN-12377	EC-2.1.1.216	Ancestral	S1	X	X	X	X	X	X	155	53	0
RXN-12378	EC-2.1.1.215	Ancestral	S1	X	X	X	X	X	X	155	53	0
RXN-12379	EC-2.1.1.215	Ancestral	S1	X	X	X	X	X	X	155	53	0
RXN-12380	EC-2.1.1.215	Ancestral	S1	X	X	X	X	X	X	155	53	0
RXN-12381	EC-2.1.1.215	Ancestral	S1	X	X	X	X	X	X	155	53	0
RXN-12382	EC-2.1.1.215	Ancestral	S1	X	X	X	X	X	X	154	53	0
RXN-12384	EC-3.2.1.2	Ancestral (lost in Giardiinae and S. salmonicida)	S1, S2A and S5A	X	-	-	-	-	X	127	0	0
RXN-12392	EC-2.4.1.1	Ancestral	S1	X	X	X	X	X	X	129	0	7
RXN-12444	EC-1.5.1.38	Trepomonas sp. PC1 (LGT candidate)	S6B	-	-	-	-	-	X	0	30	45
RXN-12448	EC-1.1.1.1	Ancestral (LGT candidate)	S1	X	X	X	X	X	X	7	7	412
RXN-12454	EC-1.3.1.88	Ancestral	S1	-	X	X	X	X	X	382	1	67
RXN-12455	EC-1.3.1.88	Ancestral	S1	-	X	X	X	X	X	382	1	67
RXN-12456	EC-1.3.1.91	Ancestral	S1	-	X	X	X	X	X	201	0	1
RXN-12457	EC-1.3.1.89	Ancestral	S1	-	X	X	X	X	X	206	0	0
RXN-12458	EC-2.1.1.228	Ancestral	S1	-	X	X	X	X	X	249	1	0
RXN-12459	EC-2.1.1.221	Ancestral (lost in G. muris)	S1 and S3A	-	X	X	-	X	X	185	0	0
RXN-12460	EC-3.1.1.29	Ancestral	S1	-	X	X	X	X	X	309	44	0
RXN-12461	EC-2.1.1.229	Ancestral	S1	-	X	X	X	X	X	230	0	0
RXN-12466	EC-2.1.1.220	Ancestral	S1	-	X	X	X	X	X	255	1	0
RXN-12469	EC-2.1.1.219	Ancestral	S1	-	X	X	X	X	X	255	1	0
RXN-12473	EC-2.8.1.11	Ancestral (LGT candidate)	S1	-	X	X	X	X	X	16	24	247
RXN-12477	EC-2.1.1.225	Ancestral (lost in Giardiinae)	S1 and S2A	-	-	-	-	X	X	94	0	0
RXN-12478	EC-2.1.1.225	Ancestral (lost in Giardiinae)	S1 and S2A	-	-	-	-	X	X	94	0	0
RXN-12479	EC-2.1.1.225	Ancestral (lost in Giardiinae)	S1 and S2A	-	-	-	-	X	X	94	0	0
RXN-12481	EC-4.1.1.32	Ancestral (LGT candidate, lost in Hexamitinae)	S1 and S4A	X	X	X	X	-	-	0	54	56
RXN-12545	EC-2.7.1.147	Hexamitinae (LGT candidate)	S4B	-	-	-	-	X	X	0	12	10
RXN-12561	EC-2.3.1.9	Giardiinae (LGT candidate)	S2B	-	X	X	X	-	-	69	11	137
RXN-12587	EC-2.8.1.7	Ancestral	S1	X	X	X	X	X	X	206	1	114
RXN-12588	EC-2.8.1.7	Ancestral	S1	X	X	X	X	X	X	206	1	114
RXN-12726	EC-2.5.1.47	*Ancestral (LGT candidate, lost in Giardiinae)	S1 and S2A	-	-	-	-	X	X	0	0	130
RXN-12727	EC-5.4.99.45	Ancestral	S1	-	X	X	X	X	X	366	0	0
RXN-12729	EC-4.4.1.8	Hexamitinae (LGT candidate)	S4B	-	-	-	-	X	X	1	0	198
RXN-12752	EC-5.1.99.6	Ancestral (Different origin Giardiinae, lost in G. intestinalis GSB/Trepomonas sp. PC1, lost in S. salmonicida)	S1, Table S2 and S5A	-	X	-	X	-	X	236	0	0
RXN-12959	EC-2.7.1.174	S. salmonicida/Trepomonas sp. PC1 (LGT candidate)	S5B and S6B	-	-	-	-	X	X	3	0	26
RXN-12978	EC-6.2.1.3	Ancestral	S1	X	X	X	X	X	X	418	4	106
RXN-13139	EC-4.2.1.93	Ancestral (lost in Hexamitinae)	S1 and S4A	-	X	X	X	-	-	135	18	5
RXN-13142	EC-5.1.99.6	Ancestral (Different origin Giardiinae, lost in G. intestinalis GSB/Trepomonas sp. PC1, lost in S. salmonicida)	S1, Table S2 and S5A	-	X	-	X	-	X	236	0	0
RXN-13226	EC-2.1.1.244	Ancestral	S1	-	X	X	X	X	X	207	0	0
RXN-13227	no EC number assigned	Ancestral	S1	-	X	X	X	X	X	207	0	0
RXN-13228	no EC number assigned	Ancestral	S1	-	X	X	X	X	X	207	0	0
RXN-13290	EC-6.2.1.3	Ancestral	S1	X	X	X	X	X	X	418	4	106
RXN-13327	EC-2.1.1.260	Ancestral	S1	-	X	X	X	X	X	172	0	0
RXN-13414	no EC number assigned	Ancestral	S1	-	X	X	X	X	X	327	4	0
RXN-13415	no EC number assigned	Ancestral	S1	-	X	X	X	X	X	327	4	0
RXN-13416	no EC number assigned	Ancestral	S1	-	X	X	X	X	X	327	4	0
RXN-13417	no EC number assigned	Ancestral	S1	-	X	X	X	X	X	327	4	0
RXN-13482	EC-2.1.3.3	Ancestral (LGT candidate)	S1	X	X	X	X	X	X	18	44	156
RXN-13564	no EC number assigned	Ancestral (LGT candidate, lost in Hexamitinae)	S1 and S4A	X	X	X	X	-	-	76	0	100
RXN-13565	no EC number assigned	Ancestral (LGT candidate, lost in Hexamitinae)	S1 and S4A	X	X	X	X	-	-	76	0	100
RXN-13614	EC-6.2.1.3	Ancestral	S1	X	X	X	X	X	X	418	4	106
RXN-1381	EC-2.3.1.15	Ancestral	S1	X	X	X	X	X	X	98	0	0
RXN-13833	no EC number assigned	Ancestral (LGT candidate, lost in Giardiinae)	S1 and S2A	X	-	-	-	X	X	29	2	186
RXN-14025	EC-3.1.3.5	Ancestral	S1	X	X	X	X	X	X	456	0	166
RXN-14026	EC-3.1.3.91, EC-3.1.3.5	Ancestral	S1	X	X	X	X	X	X	456	0	166
RXN-14029	EC-2.4.2.1	Ancestral (LGT candidate, lost in G. muris)	S1 and S3A	-	X	X	-	X	X	20	0	189
RXN-14073	EC-3.1.4.46	Ancestral (Different origin Giardiinae/S. salmonicida/Trepomonas sp. PC1)	S1	X	X	X	X	X	X	141	0	0
RXN-14093	EC-2.7.1.74, EC-2.7.1.145	Ancestral (LGT candidate)	S1	X	X	X	X	X	X	21	1	181
RXN-14098	EC-2.7.1.74	Ancestral (LGT candidate)	S1	X	X	X	X	X	X	11	1	116
RXN-14099	EC-2.7.1.74	Ancestral (LGT candidate)	S1	X	X	X	X	X	X	11	1	116
RXN-14100	EC-2.7.1.74	Ancestral (LGT candidate, lost in S. salmonicida)	S1 and S5A	X	X	X	X	-	X	21	1	141
RXN-14102	EC-1.1.1.21	Ancestral	S1	X	X	X	X	X	X	302	1	72
RXN-14117	EC-2.7.1.40	Ancestral (LGT candidate)	S1	-	X	X	X	X	X	4	0	352
RXN-14118	EC-3.5.4.13	Ancestral (LGT candidate, lost in Giardiinae and S. salmonicida)	S1, S2A and S5A	X	-	-	-	-	X	15	10	52
RXN-14120	EC-2.7.4.6	Ancestral	S1	-	X	X	X	X	X	196	4	86
RXN-14129	EC-3.5.4.1	Ancestral (lost in Trepomonas sp. PC1)	S1 and S6A	-	X	X	X	X	-	296	0	14
RXN-14136	EC-3.1.4.46	Ancestral (Different origin Giardiinae/S. salmonicida/Trepomonas sp. PC1)	S1	X	X	X	X	X	X	141	0	0
RXN-14139	EC-3.6.1.9	Ancestral	S1	X	X	X	X	X	X	261	0	0
RXN-14160	EC-3.1.4.46, EC-3.1.4.2	Ancestral (Different origin Giardiinae/S. salmonicida/Trepomonas sp. PC1)	S1	X	X	X	X	X	X	141	0	0
RXN-14192	EC-2.7.1.40	Ancestral (LGT candidate)	S1	-	X	X	X	X	X	4	0	352
RXN-14197	EC-3.5.4.1	Ancestral (lost in Trepomonas sp. PC1)	S1 and S6A	-	X	X	X	X	-	296	0	14
RXN-14207	EC-2.7.1.40	Ancestral (LGT candidate)	S1	-	X	X	X	X	X	4	0	352
RXN-14223	EC-2.7.1.15	Ancestral (LGT candidate, lost in G. intestinalis GSB)	S1 and Table S2	-	X	-	X	X	X	7	0	251
RXN-14227	EC-3.1.3.5	Ancestral	S1	X	X	X	X	X	X	456	0	166
RXN-14228	EC-2.7.4.6	Ancestral	S1	-	X	X	X	X	X	196	4	86
RXN-14260	EC-2.4.1.25	Ancestral	S1	X	X	X	X	X	X	147	0	144
RXN-14261	EC-2.4.1.25	Ancestral	S1	X	X	X	X	X	X	147	0	144
RXN-14267	EC-3.5.1.28	Trepomonas sp. PC1 (LGT candidate)	S6B	-	-	-	-	-	X	1	0	56
RXN-14270	EC-2.4.2.7	Ancestral (LGT candidate)	S1	-	X	X	X	X	X	4	2	265
RXN-14284	EC-2.4.1.1	Ancestral	S1	X	X	X	X	X	X	129	0	7
RXN-14285	EC-2.4.1.1	Ancestral	S1	X	X	X	X	X	X	129	0	7
RXN-14286	EC-2.4.1.1	Ancestral	S1	X	X	X	X	X	X	129	0	7
RXN-14301	no EC number assigned	Trepomonas sp. PC1 (LGT candidate)	S6B	-	-	-	-	-	X	0	0	93
RXN-14325	no EC number assigned	Ancestral (LGT candidate)	S1	-	X	X	X	X	X	2	24	513
RXN-14353	EC-2.4.1.1	Ancestral	S1	X	X	X	X	X	X	129	0	7
RXN-14354	EC-2.4.1.25	Ancestral	S1	X	X	X	X	X	X	147	0	144
RXN-14371	EC-2.4.1.18	Ancestral	S1	-	X	X	X	X	X	224	0	0
RXN-14372	EC-2.4.1.18	Ancestral	S1	-	X	X	X	X	X	223	0	0
RXN-14381	no EC number assigned	Ancestral	S1	-	X	X	X	X	X	136	0	89
RXN-14382	no EC number assigned	Ancestral	S1	X	X	X	X	X	X	205	1	98
RXN-14384	EC-2.8.1.7	Ancestral	S1	X	X	X	X	X	X	206	1	96
RXN-14385	EC-2.8.1.7	Ancestral	S1	X	X	X	X	X	X	206	1	114
RXN-14386	EC-2.8.1.7	Ancestral	S1	X	X	X	X	X	X	206	1	114
RXN-14387	no EC number assigned	Ancestral (lost in Giardiinae)	S1 and S2A	-	-	-	-	X	X	148	0	6
RXN-14455	EC-3.6.3.54	Ancestral (LGT candidate, lost in S. salmonicida)	S1 and S5A	X	X	X	X	-	X	74	11	132
RXN-14517	EC-2.1.1.228	Ancestral (lost in G. intestinalis lineage)	S1 and Table S2	-	-	-	X	X	X	205	0	0
RXN-14523	EC-3.1.3.34	Ancestral	S1	-	X	X	X	X	X	95	0	40
RXN-14525	EC-3.1.3.34	Ancestral	S1	-	X	X	X	X	X	95	0	40
RXN-14531	EC-2.8.4.5	Ancestral	S1	-	X	X	X	X	X	263	5	0
RXN-14550	EC-2.1.1.287	Ancestral (Different origin Giardiinae/Hexamitinae)	S1	-	X	X	X	X	X	349	0	0
RXN-14554	EC-2.3.1.225	Ancestral	S1	X	X	X	X	X	X	1027	0	0
RXN-14569	EC-2.7.7.87	Ancestral (LGT candidate)	S1	-	X	X	X	X	X	34	8	237
RXN-14570	EC-2.3.1.234	Ancestral	S1	-	X	X	X	X	X	198	0	0
RXN-14692	EC-1.6.3.4	Ancestral (LGT candidate)	S1	-	X	X	X	X	X	3	0	296
RXN-14819	EC-1.1.1.363	Giardiinae (LGT candidate)	S2B	-	X	X	X	-	-	2	0	108
RXN-14906	EC-2.7.11.11, EC-2.7.12.1	Ancestral	S1	X	X	X	X	X	X	845	1	0
RXN-14992	EC-2.1.1.297	Ancestral	S1	-	X	X	X	X	X	202	55	3
RXN-15025	EC-2.3.1	Ancestral	S1	X	X	X	X	X	X	390	13	226
RXN-15035	EC-3.1.1.5	Ancestral	S1	X	X	X	X	X	X	287	0	0
RXN-15036	EC-2.3.1.23	Ancestral	S1	X	X	X	X	X	X	376	0	0
RXN-15041	EC-3.1.1.96	Ancestral	S1	-	X	X	X	X	X	229	0	1
RXN-15043	EC-2.3.1.51	Ancestral	S1	X	X	X	X	X	X	98	0	0
RXN-15045	EC-2.3.1.15	Ancestral	S1	X	X	X	X	X	X	98	0	0
RXN-15066	EC-2.3.1.23	Ancestral	S1	X	X	X	X	X	X	394	0	1
RXN-15121	no EC number assigned	Ancestral (LGT candidate, lost in G. muris)	S1 and S3A	X	X	X	-	X	X	8	12	235
RXN-15122	no EC number assigned	Ancestral (LGT candidate, lost in G. muris)	S1 and S3A	X	X	X	-	X	X	8	12	148
RXN-15123	EC-3.5.99	Ancestral (LGT candidate, lost in G. muris)	S1 and S3A	X	X	X	-	X	X	8	12	235
RXN-15124	no EC number assigned	Ancestral (LGT candidate)	S1	-	X	X	X	X	X	21	11	465
RXN-15125	no EC number assigned	Ancestral (LGT candidate)	S1	-	X	X	X	X	X	3	3	199
RXN-15127	EC-3.5.99.10	Ancestral (LGT candidate)	S1	-	X	X	X	X	X	21	11	466
RXN-15131	no EC number assigned	Hexamitinae (LGT candidate)	S4B	-	-	-	-	X	X	1	0	198
RXN-15137	no EC number assigned	Hexamitinae (LGT candidate)	S4B	-	-	-	-	X	X	1	0	198
RXN-15205	EC-2.4.1.255	Ancestral	S1	X	X	X	X	X	X	179	0	47
RXN-15292	no EC number assigned	G. muris (LGT candidate)	S3B	-	-	-	X	-	-	0	0	1
RXN-15293	no EC number assigned	G. muris (LGT candidate)	S3B	-	-	-	X	-	-	0	0	1
RXN-15294	EC-1.16.3.2	G. muris (LGT candidate)	S3B	-	-	-	X	-	-	0	0	1
RXN-15509	no EC number assigned	Ancestral (LGT candidate)	S1	-	X	X	X	X	X	1	44	122
RXN-15510	no EC number assigned	Ancestral (LGT candidate)	S1	-	X	X	X	X	X	1	44	122
RXN-15511	no EC number assigned	Ancestral (LGT candidate)	S1	-	X	X	X	X	X	1	44	122
RXN-15512	no EC number assigned	Ancestral (LGT candidate)	S1	-	X	X	X	X	X	1	44	122
RXN-15513	EC-5.4.2.11	Ancestral (LGT candidate)	S1	-	X	X	X	X	X	1	44	122
RXN-15556	EC-2.3.2.23	Ancestral	S1	X	X	X	X	X	X	1271	2	5
RXN-15559	EC-2.3.2.26	Ancestral	S1	X	X	X	X	X	X	469	1	0
RXN-15560	EC-2.3.2.26	Ancestral	S1	X	X	X	X	X	X	469	1	0
RXN-15561	EC-2.3.2.27	Giardiinae	S2B	-	X	X	X	-	-	0	0	0
RXN-15563	no EC number assigned	Ancestral (lost in Hexamitinae)	S1 and S4A	-	X	X	X	-	-	245	1	0
RXN-15564	no EC number assigned	Ancestral (lost in Hexamitinae)	S1 and S4A	-	X	X	X	-	-	245	1	0
RXN-15565	EC-2.3.2.25	Ancestral (lost in Hexamitinae)	S1 and S4A	-	X	X	X	-	-	245	1	0
RXN-15578	no EC number assigned	Ancestral (LGT candidate, lost in G. intestinalis lineage)	S1 and Table S2	-	-	-	X	X	X	18	8	99
RXN-15745	EC-1.1.5.3	Ancestral (LGT candidate)	S1	X	X	X	X	X	X	4	0	205
RXN-15775	EC-2.1.1.314	Ancestral	S1	-	X	X	X	X	X	237	1	0
RXN-15842	EC-2.1.1.309	Ancestral	S1	X	X	X	X	X	X	177	0	0
RXN-15843	EC-2.1.1.310	Ancestral	S1	X	X	X	X	X	X	195	0	0
RXN-15844	EC-2.1.1.311	Ancestral	S1	X	X	X	X	X	X	215	3	3
RXN-15881	EC-2.8.1.7	Ancestral	S1	X	X	X	X	X	X	206	1	114
RXN-15909	EC-3.2.1.2	Ancestral (lost in Giardiinae and S. salmonicida)	S1, S2A and S5A	X	-	-	-	-	X	127	0	0
RXN-16009	EC-3.1.3.97	Ancestral (LGT candidate)	S1	-	X	X	X	X	X	2	10	397
RXN-1602	EC-3.1.1.34, EC-3.1.1.79	Ancestral (lost in Giardiinae)	S1 and S2A	-	-	-	-	X	X	9	0	0
RXN-16041	EC-2.3.1.23	Ancestral	S1	X	X	X	X	X	X	338	0	1
RXN-16042	EC-2.3.1.23	Ancestral	S1	X	X	X	X	X	X	338	0	1
RXN-16043	EC-2.3.1.23	Ancestral	S1	X	X	X	X	X	X	338	0	1
RXN-16044	EC-2.3.1.23	Ancestral	S1	X	X	X	X	X	X	338	0	1
RXN-16045	EC-2.3.1.23	Ancestral	S1	X	X	X	X	X	X	338	0	1
RXN-161	EC-1.1.1	Ancestral (LGT candidate)	S1	X	X	X	X	X	X	5	8	373
RXN-16150	EC-2.3.1.23	Ancestral	S1	X	X	X	X	X	X	338	0	1
RXN-16151	EC-2.3.1.23	Ancestral	S1	X	X	X	X	X	X	338	0	1
RXN-16152	EC-2.3.1.23	Ancestral	S1	X	X	X	X	X	X	338	0	1
RXN-16157	EC-2.3.1.23	Ancestral	S1	X	X	X	X	X	X	338	0	1
RXN-16158	EC-2.3.1.23	Ancestral	S1	X	X	X	X	X	X	338	0	1
RXN-16165	EC-6.1.1.10	Ancestral (LGT candidate)	S1	X	X	X	X	X	X	140	16	348
RXN-1623	EC-2.3.1.51	Ancestral	S1	X	X	X	X	X	X	98	0	0
RXN-16302	EC-2.3.2.24	Ancestral (lost in Hexamitinae)	S1 and S4A	-	X	X	X	-	-	165	1	0
RXN-16313	EC-2.3.2.24	Ancestral (lost in Hexamitinae)	S1 and S4A	-	X	X	X	-	-	165	1	0
RXN-16314	EC-2.3.2.24	Ancestral (lost in Hexamitinae)	S1 and S4A	-	X	X	X	-	-	165	1	0
RXN-16317	EC-2.7.12.2	Ancestral	S1	-	X	X	X	X	X	125	0	0
RXN-16333	no EC number assigned	Giardiinae/Hexamitinae (LGT candidate)	S2B and S4B	-	X	X	X	X	X	4	1	500
RXN-16380	EC-6.2.1.3	Ancestral	S1	X	X	X	X	X	X	418	4	106
RXN-16389	EC-6.2.1.3	Ancestral	S1	X	X	X	X	X	X	418	4	106
RXN-16393	EC-6.2.1.3	Ancestral	S1	X	X	X	X	X	X	418	4	106
RXN-16401	EC-6.2.1.3	Ancestral	S1	X	X	X	X	X	X	418	4	106
RXN-16402	EC-6.2.1.3	Ancestral	S1	X	X	X	X	X	X	418	4	106
RXN-16415	EC-6.2.1.3	Ancestral	S1	X	X	X	X	X	X	418	4	106
RXN-16418	EC-6.2.1.3	Ancestral	S1	X	X	X	X	X	X	418	4	106
RXN-16424	no EC number assigned	Ancestral (LGT candidate)	S1	-	X	X	X	X	X	10	2	148
RXN-16637	EC-3.1.1.29	Ancestral	S1	-	X	X	X	X	X	309	44	0
RXN-16761	EC-2.4.99.18	Ancestral	S1	-	X	X	X	X	X	153	0	0
RXN-16820	EC-2.8.1.13	Hexamitinae (LGT candidate)	S4B	-	-	-	-	X	X	1	0	144
RXN-16995	no EC number assigned	Ancestral (LGT candidate, lost in G. muris)	S1 and S3A	X	X	X	-	X	X	12	1	398
RXN-16996	no EC number assigned	Ancestral (LGT candidate, lost in G. muris)	S1 and S3A	X	X	X	-	X	X	12	1	398
RXN-16997	no EC number assigned	Ancestral	S1	X	X	X	X	X	X	173	0	0
RXN-16998	no EC number assigned	Ancestral	S1	X	X	X	X	X	X	173	0	0
RXN-17001	EC-2.7.1.147	Hexamitinae (LGT candidate)	S4B	-	-	-	-	X	X	0	12	10
RXN-17506	EC-3.2.1.197	Trepomonas sp. PC1 (LGT candidate)	S6B	-	-	-	-	-	X	2	0	93
RXN-17573	EC-2.5.1.58	Ancestral	S1	X	X	X	X	X	X	464	0	0
RXN-17630	EC-3.5.1.124	Ancestral (LGT candidate)	S1	-	X	X	X	X	X	78	8	221
RXN-17632	EC-3.5.1.124	Ancestral (LGT candidate)	S1	-	X	X	X	X	X	78	8	221
RXN-17634	EC-3.5.1.124	Ancestral (LGT candidate)	S1	-	X	X	X	X	X	78	8	221
RXN-17688	EC-2.3.1.23	Ancestral	S1	X	X	X	X	X	X	338	0	1
RXN-17754	no EC number assigned	S. salmonicida/Trepomonas sp. PC1 (LGT candidate)	S5B and S6B	-	-	-	-	X	X	5	2	122
RXN-17824	EC-2.1.1.63	Trepomonas sp. PC1 (LGT candidate)	S6B	-	-	-	-	-	X	1	6	87
RXN-17830	EC-3.2.1.22	S. salmonicida/Trepomonas sp. PC1 (LGT candidate)	S5B and S6B	-	-	-	-	X	X	5	2	122
RXN-17850	EC-2.3.1.254	Ancestral	S1	X	X	X	X	X	X	189	0	0
RXN-17851	EC-2.3.1.254	Ancestral	S1	X	X	X	X	X	X	189	0	0
RXN-17852	EC-2.3.1.254	Ancestral	S1	X	X	X	X	X	X	189	0	0
RXN-17853	EC-2.3.1.254	Ancestral	S1	X	X	X	X	X	X	189	0	0
RXN-17854	EC-2.3.1.256, EC-2.3.1.258	Ancestral	S1	-	X	X	X	X	X	265	0	0
RXN-17855	EC-2.3.1.256	Ancestral	S1	-	X	X	X	X	X	265	0	0
RXN-17856	EC-2.3.1.258, EC-2.3.1.256	Ancestral	S1	-	X	X	X	X	X	265	0	0
RXN-17857	EC-2.3.1.256	Ancestral	S1	-	X	X	X	X	X	265	0	0
RXN-17858	EC-2.3.1.258, EC-2.3.1.256	Ancestral	S1	-	X	X	X	X	X	265	0	0
RXN-17859	EC-2.3.1.255	Ancestral	S1	-	X	X	X	X	X	235	13	0
RXN-17860	EC-2.3.1.255	Ancestral	S1	-	X	X	X	X	X	235	13	0
RXN-17861	EC-2.3.1.255	Ancestral	S1	-	X	X	X	X	X	235	13	0
RXN-17862	EC-2.3.1.255	Ancestral	S1	-	X	X	X	X	X	235	13	0
RXN-17863	EC-2.3.1.255	Ancestral	S1	-	X	X	X	X	X	235	13	0
RXN-17864	EC-2.3.1.255	Ancestral	S1	-	X	X	X	X	X	235	13	0
RXN-17873	EC-3.4.11.18	Ancestral	S1	-	X	X	X	X	X	220	0	0
RXN-17874	EC-3.4.11.18	Ancestral	S1	-	X	X	X	X	X	220	0	0
RXN-17875	EC-3.4.11.18	Ancestral	S1	-	X	X	X	X	X	220	0	0
RXN-17876	EC-3.4.11.18	Ancestral	S1	-	X	X	X	X	X	220	0	0
RXN-17877	EC-3.4.11.18	Ancestral	S1	-	X	X	X	X	X	220	0	0
RXN-17878	EC-3.4.11.18	Ancestral	S1	-	X	X	X	X	X	220	0	0
RXN-17917	no EC number assigned	Ancestral	S1	-	X	X	X	X	X	284	0	0
RXN-17918	no EC number assigned	Ancestral	S1	-	X	X	X	X	X	284	0	0
RXN-17919	no EC number assigned	Ancestral	S1	-	X	X	X	X	X	279	0	0
RXN-17920	no EC number assigned	Ancestral (lost in Giardiinae)	S1 and S2A	-	-	-	-	X	X	149	0	0
RXN-17925	no EC number assigned	Ancestral (LGT candidate)	S1	X	X	X	X	X	X	3	11	265
RXN-17926	no EC number assigned	Ancestral (LGT candidate)	S1	X	X	X	X	X	X	3	11	265
RXN-17927	no EC number assigned	Ancestral (LGT candidate)	S1	X	X	X	X	X	X	3	11	265
RXN-17928	no EC number assigned	Ancestral	S1	-	X	X	X	X	X	247	0	0
RXN-17930	no EC number assigned	Ancestral	S1	-	X	X	X	X	X	247	0	0
RXN-17931	no EC number assigned	Ancestral	S1	-	X	X	X	X	X	247	0	0
RXN-17942	EC-6.5.1.8	Trepomonas sp. PC1 (LGT candidate)	S6B	-	-	-	-	-	X	0	0	20
RXN-1826	EC-2.4.1.1	Ancestral	S1	X	X	X	X	X	X	129	0	7
RXN-1827	EC-3.2.1.2	Ancestral (lost in Giardiinae and S. salmonicida)	S1, S2A and S5A	X	-	-	-	-	X	127	0	0
RXN-18272	EC-2.4.1.80	Ancestral	S1	X	X	X	X	X	X	98	0	1
RXN-1828	EC-2.4.1.25	Ancestral	S1	X	X	X	X	X	X	291	0	144
RXN-18446	EC-6.2.1.1	Ancestral (LGT candidate)	S1	X	X	X	X	X	X	1	17	55
RXN-18447	EC-6.2.1.1	Ancestral (LGT candidate)	S1	X	X	X	X	X	X	1	17	55
RXN-18448	EC-6.2.1.1	Ancestral (LGT candidate)	S1	X	X	X	X	X	X	1	17	55
RXN-18511	EC-2.7.7.2	Ancestral	S1	-	X	X	X	X	X	214	0	0
RXN-18702	no EC number assigned	Ancestral (LGT candidate)	S1	-	X	X	X	X	X	45	5	193
RXN-18703	no EC number assigned	Ancestral (LGT candidate)	S1	-	X	X	X	X	X	45	5	193
RXN-18777	EC-2.4.1.18	Ancestral	S1	-	X	X	X	X	X	224	0	0
RXN-19040	EC-2.8.1.1	Ancestral (LGT candidate)	S1	-	X	X	X	X	X	45	5	193
RXN-3341	EC-1.1.1.343	Giardiinae (LGT candidate)	S2B	-	X	X	X	-	-	5	1	150
RXN-34	EC-3.5.3.1	*Ancestral (LGT candidate, lost in G. intestinalis WB and Hexamitinae)	S1, Table S2 and S4A	-	-	X	X	-	-	3	0	82
RXN-3701	EC-2.5.1.60	Ancestral	S1	X	X	X	X	X	X	558	0	0
RXN-4961	EC-4.2.1.129	Trepomonas sp. PC1 (LGT candidate)	S6B	-	-	-	-	-	X	10	0	67
RXN-5822	EC-3.1.3.2, EC-3.1.3.1	Ancestral (LGT candidate, lost in S. salmonicida)	S1 and S5A	X	X	X	X	-	X	5	4	348
RXN-5841	EC-3.1.3.5	Ancestral	S1	X	X	X	X	X	X	456	0	165
RXN-7001	EC-2.4.2.1	Ancestral (LGT candidate, lost in G. muris)	S1 and S3A	-	X	X	-	X	X	19	0	189
RXN-7253	EC-3.1.3.25	Ancestral (lost in Hexamitinae)	S1 and S4A	-	X	X	X	-	-	33	0	0
RXN-7607	EC-3.1.3.99	Ancestral	S1	X	X	X	X	X	X	456	0	166
RXN-7609	EC-3.1.3.5	Ancestral	S1	X	X	X	X	X	X	456	0	166
RXN-7668	EC-2.4.1.11	Ancestral	S1	-	X	X	X	X	X	237	0	13
RXN-7669	EC-2.4.1.18	Ancestral	S1	-	X	X	X	X	X	224	0	0
RXN-7682	EC-1.17.1.4	Ancestral (lost in Giardiinae and S. salmonicida)	S1, S2A and S5A	X	-	-	-	-	X	164	0	127
RXN-7697	EC-2.3.1.199	Ancestral	S1	X	X	X	X	X	X	161	0	0
RXN-7698	EC-1.1.1.330	Ancestral	S1	X	X	X	X	X	X	271	0	16
RXN-7711	EC-1.3.1.93	Ancestral	S1	X	X	X	X	X	X	277	0	0
RXN-7793	EC-2.4.1.80	Ancestral	S1	X	X	X	X	X	X	98	0	1
RXN-7904	EC-6.2.1.3	Ancestral	S1	X	X	X	X	X	X	483	4	121
RXN-7913	EC-2.7.4.25, EC-2.7.4.14, EC-2.7.4.13	Ancestral	S1	X	X	X	X	X	X	383	11	147
RXN-7919	EC-3.1.2.6	Ancestral (LGT candidate)	S1	-	X	X	X	X	X	5	7	469
RXN-8042	EC-5.2.1.13	S. salmonicida (LGT candidate)	S5B	-	-	-	-	X	-	0	0	10
RXN-8351	EC-2.8.1.9	Ancestral	S1	X	X	X	X	X	X	158	0	19
RXN-8631	EC-4.1.2.13	Ancestral (LGT candidate)	S1	-	X	X	X	X	X	2	1	111
RXN-8668	EC-1.8.4.11	*Giardiinae/Hexamitinae (LGT candidate)	S2B and S4B	-	X	X	X	X	X	2	0	267
RXN-8730	EC-3.1.3.56	Ancestral (Different origin Giardiinae/Hexamitinae)	S1	-	X	X	X	X	X	238	0	0
RXN-8748	EC-3.1.3.1	Ancestral (LGT candidate, lost in Giardiinae and S. salmonicida)	S1, S2A and S5A	X	-	-	-	-	X	5	4	167
RXN-8772	EC-1.1.1.21	Ancestral	S1	X	X	X	X	X	X	302	1	72
RXN-8773	EC-1.1.1.21	Ancestral	S1	X	X	X	X	X	X	302	1	72
RXN-8999	EC-2.5.1.31	Giardiinae/Hexamitinae (LGT candidate)	S2B and S4B	-	X	X	X	X	X	1	0	195
RXN-9023	EC-2.4.1.25	Ancestral	S1	X	X	X	X	X	X	291	0	144
RXN-9024	EC-3.2.1.3	Giardiinae/Trepomonas sp. PC1 (LGT candidate)	S2B and S6B	-	X	X	X	-	X	3	0	43
RXN-9025	EC-2.4.1.1	Ancestral	S1	X	X	X	X	X	X	129	0	7
RXN-9383	no EC number assigned	Trepomonas sp. PC1 (LGT candidate)	S6B	-	-	-	-	-	X	2	5	115
RXN-9393	EC-3.1.1.83	Trepomonas sp. PC1 (LGT candidate)	S6B	-	-	-	-	-	X	0	0	75
RXN-9443	EC-3.1.1.83	Trepomonas sp. PC1 (LGT candidate)	S6B	-	-	-	-	-	X	0	0	75
RXN-9510	EC-1.5.1.42	Trepomonas sp. PC1 (LGT candidate)	S6B	-	-	-	-	-	X	0	30	45
RXN-9623	EC-6.2.1.3	Ancestral	S1	X	X	X	X	X	X	418	4	106
RXN-9644	EC-6.2.1.3	Ancestral	S1	X	X	X	X	X	X	418	4	106
RXN-9670	EC-2.3.1.23	Ancestral	S1	X	X	X	X	X	X	338	0	1
RXN-9673	EC-6.2.1.3	Ancestral	S1	X	X	X	X	X	X	418	4	106
RXN-9779	EC-3.1.3.78	Ancestral	S1	-	X	X	X	X	X	197	0	0
RXN-9787	EC-2.8.1.7	Ancestral	S1	X	X	X	X	X	X	206	1	114
RXN-982	EC-1.20.4.1	Ancestral (lost in Hexamitinae)	S1 and S4A	-	X	X	X	-	-	33	0	0
RXN-9952	EC-1.1.1.44	Giardiinae (LGT candidate)	S2B	-	X	X	X	-	-	5	1	150
RXN-9984	EC-3.1.1.83	Trepomonas sp. PC1 (LGT candidate)	S6B	-	-	-	-	-	X	0	0	75
RXN0-10	no EC number assigned	Ancestral (lost in Trepomonas sp. PC1)	S1 and S6A	-	X	X	X	X	-	240	0	0
RXN0-1081	EC-3.5.4	Ancestral (lost in Trepomonas sp. PC1)	S1 and S6A	-	X	X	X	X	-	284	0	14
RXN0-12	no EC number assigned	Ancestral	S1	X	X	X	X	X	X	121	0	0
RXN0-1483	EC-1.16.3.1	G. muris (LGT candidate)	S3B	-	-	-	X	-	-	0	0	1
RXN0-2161	EC-6.1.1.11	Ancestral	S1	X	X	X	X	X	X	107	0	0
RXN0-2584	EC-3.2.2.27	Ancestral (LGT candidate)	S1	X	X	X	X	X	X	11	0	151
RXN0-2601	EC-4.2.99.18	Ancestral	S1	X	X	X	X	X	X	379	5	220
RXN0-2921	EC-6.3.2.17	Ancestral (lost in Giardiinae)	S1	-	-	-	-	X	X	97	0	60
RXN0-308	EC-2.8.1.7	Ancestral	S1	-	X	X	X	X	X	205	0	26
RXN0-3461	EC-3.4	Trepomonas sp. PC1 (LGT candidate)	S6B	-	-	-	-	-	X	4	0	331
RXN0-366	EC-3.2.2.1	Ancestral (LGT candidate, lost in G. muris)	S1 and S3A	-	X	X	-	X	X	20	0	189
RXN0-4261	no EC number assigned	Ancestral	S1	X	X	X	X	X	X	758	25	646
RXN0-4401	EC-3.6.1.22	Ancestral (LGT candidate, lost in Giardiinae)	S1 and S2A	X	-	-	-	X	X	4	1	157
RXN0-4641	EC-4.2.1.126	Trepomonas sp. PC1 (LGT candidate)	S6B	-	-	-	-	-	X	2	0	74
RXN0-4961	EC-3.1.11	Ancestral	S1	X	X	X	X	X	X	340	0	73
RXN0-5021	EC-2.7.7	Ancestral	S1	-	X	X	X	X	X	298	0	0
RXN0-5055	EC-2.1.3.15	Ancestral (LGT candidate)	S1	X	X	X	X	X	X	8	0	206
RXN0-5062	EC-6.5.1	Trepomonas sp. PC1 (LGT candidate)	S6B	-	-	-	-	-	X	0	5	0
RXN0-5131	EC-2.7.7	Trepomonas sp. PC1	S6B	-	-	-	-	-	X	0	0	0
RXN0-5182	EC-2.4.1.1	Ancestral	S1	X	X	X	X	X	X	129	0	7
RXN0-5184	EC-2.4.1.1	Ancestral	S1	X	X	X	X	X	X	129	0	7
RXN0-5192	EC-5.4.3	Trepomonas sp. PC1 (LGT candidate)	S6B	-	-	-	-	-	X	0	1	79
RXN0-5199	EC-2.4.2.15, EC-2.4.2.1	Ancestral (LGT candidate, lost in G. muris)	S1 and S3A	-	X	X	-	X	X	20	0	189
RXN0-5214	EC-3.1.1	G. intestinalis GSB/G. muris/Trepomonas sp. PC1 (LGT candidate)	Table S2, S3B and S6B	-	-	X	X	-	X	2	1	211
RXN0-5234	EC-4.1.2	Hexamitinae (LGT candidate)	S4B	-	-	-	-	X	X	1	15	199
RXN0-5257	no EC number assigned	Ancestral (LGT candidate)	S1	X	X	X	X	X	X	4	0	205
RXN0-5259	no EC number assigned	Ancestral (LGT candidate)	S1	X	X	X	X	X	X	8	1	701
RXN0-5398	EC-4.2.1.70	Ancestral (LGT candidate)	S1	-	X	X	X	X	X	91	0	278
RXN0-5408	EC-3.1.3.25	Ancestral (lost in Hexamitinae)	S1 and S4A	-	X	X	X	-	-	33	0	0
RXN0-5418	EC-2.3.1.193	Ancestral	S1	X	X	X	X	X	X	164	0	0
RXN0-5462	EC-3.6.5.1, EC-3.6.5.2, EC-3.6.5.3, EC-3.6.5.4, EC-3.6.5.5, EC-3.6.5.6	Ancestral	S1	X	X	X	X	X	X	800	0	0
RXN0-5468	EC-1.11.1.15	Ancestral	S1	X	X	X	X	X	X	201	1	16
RXN0-5515	EC-2.7.7.41	Ancestral (Different origin Giardiinae/Hexamitinae)	S1	-	X	X	X	X	X	202	0	95
RXN0-6274	EC-2.5.1.75	Ancestral (lost in Hexamitinae)	S1 and S4A	X	X	X	X	-	-	129	0	85
RXN0-6359	EC-2.8.1.1	Ancestral (LGT candidate)	S1	-	X	X	X	X	X	45	5	193
RXN0-6382	EC-3.6.1.66	Ancestral	S1	X	X	X	X	X	X	261	0	0
RXN0-6385	EC-2.8.1	Ancestral (LGT candidate)	S1	-	X	X	X	X	X	45	5	193
RXN0-6480	EC-3.1.26.5	Ancestral (Different origin Giardiinae/Hexamitinae)	S1	-	X	X	X	X	X	14	0	0
RXN0-6565	EC-1.3.1.1	Ancestral (lost in Giardiinae and S. salmonicida)	S1, S2A and S5A	X	-	-	-	-	X	94	0	71
RXN0-6978	EC-3.4.13.18	Ancestral (LGT candidate)	S1	X	X	X	X	X	X	5	14	321
RXN0-7078	EC-2.3.1	Ancestral	S1	X	X	X	X	X	X	362	7	159
RXN0-7139	no EC number assigned	Ancestral (LGT candidate)	S1	-	X	X	X	X	X	10	2	148
RXN0-7192	EC-6.3.4.15	Giardiinae/S. salmonicida/Trepomonas sp. PC1 (LGT candidate)	S2B, S5B and S6B	-	X	X	X	X	X	0	5	82
RXN0-723	EC-1.1.98.6	*Hexamitinae (LGT candidate, lost in S. salmonicida and Trepomonas sp. PC1/Regain in Trepomonas sp. PC1)	S4B, S5A, S6A and S6B	-	-	-	-	-	X	0	0	90
RXN0-7238	EC-6.2.1.3	Ancestral	S1	X	X	X	X	X	X	418	4	106
RXN0-7239	EC-6.2.1.3	Ancestral	S1	X	X	X	X	X	X	418	4	106
RXN0-724	EC-1.1.98.6	*Hexamitinae (LGT candidate, lost in S. salmonicida and Trepomonas sp. PC1/Regain in Trepomonas sp. PC1)	S4B, S5A, S6A and S6B	-	-	-	-	-	X	0	0	90
RXN0-7248	EC-6.2.1.3	Ancestral	S1	X	X	X	X	X	X	418	4	106
RXN0-7271	EC-1.8.4	*Ancestral (LGT candidate, lost in Hexamitinae)	S1 and S4A	X	X	X	X	-	-	0	0	133
RXN0-745	EC-1.1.98.6	*Hexamitinae (LGT candidate, lost in S. salmonicida and Trepomonas sp. PC1/Regain in Trepomonas sp. PC1)	S4B, S5A, S6A and S6B	-	-	-	-	-	X	0	0	90
RXN0-746	EC-1.1.98.6	*Hexamitinae (LGT candidate, lost in S. salmonicida and Trepomonas sp. PC1/Regain in Trepomonas sp. PC1)	S4B, S5A, S6A and S6B	-	-	-	-	-	X	0	0	90
RXN0-901	EC-1.17.1.4	Ancestral (lost in Giardiinae and S. salmonicida)	S1, S2A and S5A	X	-	-	-	-	X	164	0	127
RXN1TD2-2	no EC number assigned	Ancestral	S1	X	X	X	X	X	X	602	0	0
RXN3O-328	EC-2.3.1.24	Ancestral	S1	X	X	X	X	X	X	178	0	0
RXN66-3	EC-1.2.1.3	Ancestral (LGT candidate)	S1	X	X	X	X	X	X	7	0	310
RXN66-343	EC-1.3.1.22	Trepomonas sp. PC1 (LGT candidate)	S6B	-	-	-	-	-	X	1	4	64
RXN66-469	EC-6.2.1.3	Ancestral	S1	X	X	X	X	X	X	418	4	106
RXN66-474	EC-6.2.1	Ancestral	S1	X	X	X	X	X	X	480	4	120
RXN66-477	EC-6.2.1.3	Ancestral	S1	X	X	X	X	X	X	418	4	106
RXN66-478	EC-1.1.1.1	Ancestral (LGT candidate)	S1	X	X	X	X	X	X	7	7	412
RXN66-480	EC-6.2.1.3	Ancestral	S1	X	X	X	X	X	X	418	4	106
RXN66-483	EC-6.2.1.3	Ancestral	S1	X	X	X	X	X	X	418	4	106
RXN66-484	EC-6.2.1.3	Ancestral	S1	X	X	X	X	X	X	418	4	106
RXN66-546	EC-1.5.1.2	S. salmonicida/Trepomonas sp. PC1 (LGT candidate)	S5B and S6B	-	-	-	-	X	X	1	0	118
RXN66-579	EC-5.5.1.4	Ancestral (lost in G. muris and Hexamitinae)	S1, S3A and S4A	X	X	X	-	-	-	117	0	0
S-ADENMETSYN-RXN	EC-2.5.1.6	Ancestral	S1	-	X	X	X	X	X	147	0	103
SERINE--PYRUVATE-AMINOTRANSFERASE-RXN	EC-2.6.1.51	Giardiinae (LGT candidate, lost in G. intestinalis GSB)	S1 and Table S2	-	X	-	X	-	-	1	1	101
SERINE--TRNA-LIGASE-RXN	EC-6.1.1.11	Ancestral	S1	X	X	X	X	X	X	107	0	0
SERINE-C-PALMITOYLTRANSFERASE-RXN	EC-2.3.1.50	Ancestral	S1	X	X	X	X	X	X	428	1	0
SERINE-O-ACETTRAN-RXN	EC-2.3.1.30	*Ancestral (LGT candidate, lost in Giardiinae)	S1 and S2A	-	-	-	-	X	X	0	0	155
SPHINGOMYELIN-PHOSPHODIESTERASE-RXN	EC-3.1.4.12	Ancestral	S1	X	X	X	X	X	X	312	0	3
SPHINGOSINE-N-ACYLTRANSFERASE-RXN	EC-2.3.1.24	Ancestral	S1	X	X	X	X	X	X	296	0	0
STEROID-DELTA-ISOMERASE-RXN	EC-5.3.3.1	G. muris (LGT candidate)	S3B	-	-	-	X	-	-	0	0	38
SULFITE-REDUCT-RXN	EC-1.8.1.2	S. salmonicida (LGT candidate)	S5B	-	-	-	-	X	-	2	1	18
TAU-PROTEIN-KINASE-RXN	EC-2.7.11.26	Ancestral	S1	X	X	X	X	X	X	289	0	1
TDCEACT-RXN	EC-1.97.1.4	Ancestral (LGT candidate, lost in S. salmonicida)	S1	-	X	X	X	-	X	6	33	166
THIAMIN-PYROPHOSPHOKINASE-RXN	EC-2.7.6.2	Ancestral	S1	-	X	X	X	X	X	95	1	29
THIOREDOXIN-REDUCT-NADPH-RXN	EC-1.8.1.9	Ancestral (LGT candidate)	S1	X	X	X	X	X	X	71	9	269
THIOSULFATE-SULFURTRANSFERASE-RXN	EC-2.8.1.1	Ancestral (LGT candidate)	S1	-	X	X	X	X	X	45	5	193
THREDEHYD-RXN	EC-4.3.1.19	Ancestral (LGT candidate, lost in G. muris)	S1 and S3A	X	X	X	-	X	X	8	12	148
THREONINE--TRNA-LIGASE-RXN	EC-6.1.1.3	Ancestral	S1	-	X	X	X	X	X	218	0	0
THRESYN-RXN	EC-4.2.3.1	Ancestral (LGT candidate, lost in Giardiinae and S. salmonicida)	S1, S2A and S5A	X	-	-	-	-	X	0	0	66
THYKI-RXN	EC-2.7.1.145, EC-2.7.1.21	Ancestral (LGT candidate)	S1	X	X	X	X	X	X	181	1	183
THYMIDYLATESYN-RXN	EC-2.1.1.45	Hexamitinae (LGT candidate)	S4B	-	-	-	-	X	X	0	0	147
TRANS-RXN-129	no EC number assigned	Ancestral (lost in G. muris)	S1 and S3A	X	X	X	-	X	X	223	0	0
TRANS-RXN-141	no EC number assigned	Ancestral (lost in Trepomonas sp. PC1)	S1 and S6A	X	X	X	X	X	-	124	0	0
TRANS-RXN-194	EC-3.6.3	Ancestral (lost in Giardiinae and S. salmonicida)	S1, S2A and S5A	-	-	-	-	-	X	120	0	1
TRANS-RXN-22	no EC number assigned	Ancestral (LGT candidate, lost in Giardiinae and S. salmonicida)	S1, S2A and S5A	X	-	-	-	-	X	5	0	63
TRANS-RXN-311	EC-3.6.3.44	Ancestral	S1	X	X	X	X	X	X	450	6	119
TRANS-RXN-319	no EC number assigned	Ancestral (lost in Giardiinae)	S1 and S2A	X	-	-	-	X	X	203	0	0
TRANS-RXN0-206	no EC number assigned	Ancestral (lost in Giardiinae and S. salmonicida)	S1, S2A and S5A	-	-	-	-	-	X	63	0	1
TRANS-RXN0-468	no EC number assigned	Ancestral	S1	X	X	X	X	X	X	215	1	0
TRANS-RXN0-623	EC-6.2.1.3	Ancestral	S1	X	X	X	X	X	X	418	4	106
TRANS-RXN1HRB-29	no EC number assigned	Ancestral	S1	X	X	X	X	X	X	140	0	2
TRANS-RXN1HRB-32	no EC number assigned	Ancestral (LGT candidate, lost in G. muris and Hexamitinae)	S1, S3A and S4A	X	X	X	-	-	-	16	1	99
TRANS-RXN1HRB-36	no EC number assigned	Ancestral (lost in G. muris)	S1 and S3A	X	X	X	-	X	X	567	0	0
TRANS-RXN1HRB-38	no EC number assigned	Ancestral (LGT candidate, lost in Hexamitinae)	S1 and S4A	X	X	X	X	-	-	3	27	72
TRANS-RXN1HRB-39	no EC number assigned	Ancestral (lost in G. intestinalis GSB)	S1 and Table S2	-	X	-	X	X	X	269	0	0
TRANS-RXN1HRB-9	no EC number assigned	Ancestral	S1	X	X	X	X	X	X	271	15	188
TRANS-RXN1J0J-13	no EC number assigned	Ancestral (lost in G. intestinalis lineage and Hexamitinae)	S1, Table S2 and S4A	X	-	-	X	-	-	220	0	0
TRANS-RXN1QSB-11	no EC number assigned	Ancestral	S1	X	X	X	X	X	X	84	0	0
TRANS-RXN1QSB-2	no EC number assigned	Ancestral	S1	-	X	X	X	X	X	197	0	0
TRANS-RXN1QSB-7	no EC number assigned	Trepomonas sp. PC1	S6B	-	-	-	-	-	X	0	0	0
TRANS-RXN1QSB-9	no EC number assigned	Ancestral (lost in Giardiinae and S. salmonicida)	S1, S2A and S5A	X	-	-	-	-	X	76	0	0
TRANS-RXN1U6S-5	no EC number assigned	Giardiinae	S2B	-	X	X	X	-	-	0	0	0
TRIACYLGLYCEROL-LIPASE-RXN	EC-3.1.1.3	Ancestral (lost in Giardiinae)	S1 and S2A	-	-	-	-	X	X	9	0	0
TRIOSEPISOMERIZATION-RXN	EC-5.3.1.1	Ancestral	S1	-	X	X	X	X	X	204	0	0
TRNA-GUANINE-N7--METHYLTRANSFERASE-RXN	EC-2.1.1.33	Ancestral	S1	X	X	X	X	X	X	211	0	0
TRNA-PSEUDOURIDINE-SYNTHASE-I-RXN	EC-5.4.99.12	Ancestral	S1	-	X	X	X	X	X	309	0	0
TRNA-S-TRANSFERASE-RXN	EC-2.8.1	Ancestral (LGT candidate)	S1	X	X	X	X	X	X	8	0	211
TRNA-URACIL-5--METHYLTRANSFERASE-RXN	EC-2.1.1.35	Ancestral	S1	-	X	X	X	X	X	200	0	50
TRYPTOPHAN--TRNA-LIGASE-RXN	EC-6.1.1.2	Ancestral	S1	-	X	X	X	X	X	204	0	0
TRYPTOPHAN-RXN	EC-4.1.99.1	Ancestral (LGT candidate, lost in G. intestinalis lineage)	S1 and Table S2	-	-	-	X	X	X	18	8	99
TUBULIN-N-ACETYLTRANSFERASE-RXN	EC-2.3.1.108	Ancestral	S1	-	X	X	X	X	X	173	0	0
TYROSINE--TRNA-LIGASE-RXN	EC-6.1.1.1	Ancestral	S1	-	X	X	X	X	X	122	17	13
UBIQUITIN--PROTEIN-LIGASE-RXN	EC-6.2.1.45	Ancestral	S1	X	X	X	X	X	X	944	2	0
UDP-N-ACETYLGLUCOSAMINE-4-EPIMERASE-RXN	EC-5.1.3.7	Ancestral (LGT candidate)	S1	X	X	X	X	X	X	14	46	262
UDPGLUCEPIM-RXN	EC-5.1.3.2	Ancestral (LGT candidate)	S1	X	X	X	X	X	X	14	46	262
UDPKIN-RXN	EC-2.7.4.6	Ancestral	S1	-	X	X	X	X	X	196	4	86
URA-PHOSPH-RXN	EC-2.4.2.3, EC-2.4.2.2	Ancestral	S1	-	X	X	X	X	X	124	0	0
URACIL-PRIBOSYLTRANS-RXN	EC-2.4.2.9	Giardiinae/S. salmonicida (LGT candidate)	S2B and S5B	-	X	X	X	X	-	2	0	206
URIDINE-NUCLEOSIDASE-RXN	EC-3.2.2.3	Ancestral (LGT candidate)	S1	X	X	X	X	X	X	91	1	96
URIDINEKIN-RXN	EC-2.7.1.48	Ancestral (LGT candidate)	S1	X	X	X	X	X	X	158	2	462
URKI-RXN	EC-2.7.1.48	Ancestral (LGT candidate)	S1	X	X	X	X	X	X	158	2	462
URPHOS-RXN	EC-2.4.2.2, EC-2.4.2.3	Ancestral	S1	-	X	X	X	X	X	124	0	0
VALINE--TRNA-LIGASE-RXN	EC-6.1.1.9	Ancestral	S1	-	X	X	X	X	X	288	0	0
XANTHINE-OXIDASE-RXN	EC-1.17.3.2	Ancestral (lost in Giardiinae and S. salmonicida)	S1, S2A and S5A	X	-	-	-	-	X	159	0	68
XANTHOSINEPHOSPHORY-RXN	EC-2.4.2.1	Ancestral (LGT candidate, lost in G. muris)	S1 and S3A	-	X	X	-	X	X	20	0	189
XMPXAN-RXN	EC-3.1.3.5	Ancestral	S1	X	X	X	X	X	X	456	0	166
